# Supplementary material for: Unravelling the causal link between gut microbiota and acne risk using a genetic approach
Source: Skin Health Dis. 2025 Nov 5;5(6):448–59. doi: 10.1093/skinhd/vzaf077 (PMC12648534; doi:10.1093/skinhd/vzaf077)
Supplement: vzaf077_Supplementary_Data [file vzaf077_supplementary_data.xlsx]

## Sheet: Supplementary Table 1
Supplementary Table 1. Instrumental variables of each gut microbiota taxon assessed in the Mendelian randomisation at a GWAS significance level of p < 5 × 10⁻⁸
Gut microbital taxa	SNP	CHR	BP	Effect allele	Other allele	EAF	beta.exposure	se.exposure	pval.exposure	beta.outcome	se.outcome	pval.outcome	samplesize.exposure
phylum.Actinobacteria	rs11684545	2	136539122	G	T	0.253218	0.0684535	0.0119983	2.17871e-08	-0.0489	0.0276	0.07602	17990
phylum.Actinobacteria	rs12988076	2	136569848	C	A	0.271415	0.0741291	0.0117814	7.58198e-10	-0.0432	0.027	0.1103	17990
phylum.Actinobacteria	rs13404551	2	136721995	C	T	0.245743	0.0810598	0.0116926	1.04967e-11	-0.0489	0.0259	0.05933	17986
phylum.Actinobacteria	rs1446584	2	136419961	G	A	0.22851	0.0684077	0.011948	1.83332e-08	-0.0544	0.0263	0.03809	17990
phylum.Actinobacteria	rs218174	2	136658345	G	A	0.248322	0.0798442	0.0117079	2.21223e-11	-0.0486	0.0258	0.059	17988
phylum.Actinobacteria	rs2236783	2	136594158	G	A	0.271763	0.0764226	0.0117967	2.67691e-10	-0.0445	0.0271	0.1008	17990
phylum.Actinobacteria	rs2322660	2	136557319	C	T	0.271247	0.0735317	0.0117773	1.01073e-09	-0.0437	0.027	0.1061	17990
phylum.Actinobacteria	rs28453840	2	136522941	G	A	0.254433	0.0667265	0.011992	4.86144e-08	-0.0504	0.0277	0.06913	17989
phylum.Actinobacteria	rs309134	2	136755684	A	G	0.230313	0.0777827	0.0118767	1.74037e-10	-0.0501	0.0266	0.05934	17989
phylum.Actinobacteria	rs309149	2	136698098	T	C	0.230347	0.0747357	0.0118781	8.654e-10	-0.0436	0.0261	0.09447	17990
phylum.Actinobacteria	rs309160	2	136685228	T	C	0.246614	0.0805245	0.0117015	1.39974e-11	-0.0471	0.0258	0.06744	17990
phylum.Actinobacteria	rs309168	2	136670298	T	C	0.247755	0.079536	0.0117035	2.55186e-11	-0.0471	0.0257	0.06708	17990
phylum.Actinobacteria	rs309180	2	136614255	G	A	0.280825	0.0793941	0.0117138	2.84883e-11	-0.0535	0.0269	0.04704	17990
phylum.Actinobacteria	rs313519	2	136439517	C	A	0.22862	0.0688384	0.0119537	1.45595e-08	-0.0548	0.0263	0.03668	17990
phylum.Actinobacteria	rs4954276	2	136402117	G	A	0.228652	0.0669238	0.0119489	4.0595e-08	-0.0559	0.0264	0.03419	17990
phylum.Actinobacteria	rs632632	2	136638216	C	T	0.246247	0.0796483	0.0117045	2.49442e-11	-0.047	0.0257	0.06745	17989
phylum.Actinobacteria	rs6723108	2	135479980	T	G	0.514692	0.0604886	0.0110306	1.02398e-08	0.0001	0.0183	0.9951	17990
phylum.Actinobacteria	rs687670	2	136740900	C	T	0.246054	0.0828668	0.0117031	3.02007e-12	-0.0512	0.0261	0.04962	17990
phylum.Actinobacteria	rs71348714	2	136455600	G	A	0.261748	0.0690938	0.0119516	1.40103e-08	-0.0579	0.0263	0.02777	17990
phylum.Actinobacteria	rs745500	2	136583192	G	A	0.271343	0.0729775	0.0117819	1.40513e-09	-0.0441	0.0271	0.1031	17990
class.Actinobacteria	rs10187402	2	135771974	G	C	0.238131	0.0846609	0.0125257	1.6496e-11	0.0776	0.0286	0.006631	16308
class.Actinobacteria	rs10209482	2	136191314	C	A	0.105727	0.0937687	0.0160329	1.5619e-09	-0.0577	0.026	0.02649	16313
class.Actinobacteria	rs10928542	2	136410299	A	G	0.228577	0.0883155	0.0125772	4.39366e-12	-0.055	0.0263	0.03643	16313
class.Actinobacteria	rs10928546	2	136544197	C	T	0.253815	0.0908598	0.0126287	1.61565e-12	-0.0496	0.0276	0.0725	16313
class.Actinobacteria	rs1123848	2	136945029	T	C	0.280101	0.0688483	0.012102	1.32147e-08	-0.0327	0.0193	0.09011	16311
class.Actinobacteria	rs11884903	2	136016079	C	T	0.106903	0.0944984	0.0160071	1.04576e-09	-0.0694	0.0299	0.02029	16313
class.Actinobacteria	rs11890844	2	135785149	G	A	0.1114	0.0925536	0.015876	1.87489e-09	-0.0677	0.029	0.01967	16312
class.Actinobacteria	rs12328663	2	135832131	C	T	0.114356	0.0965573	0.0157926	2.40722e-10	-0.0645	0.0286	0.02409	16313
class.Actinobacteria	rs12619365	2	136398174	T	C	0.228374	0.08822	0.0126217	5.04601e-12	-0.0556	0.0264	0.0351	16313
class.Actinobacteria	rs12988076	2	136569848	C	A	0.271415	0.0919474	0.0124006	3.79481e-13	-0.0432	0.027	0.1103	16313
class.Actinobacteria	rs13389481	2	135796410	A	C	0.107254	0.0982232	0.0161635	3.88128e-10	-0.0707	0.0326	0.03031	16311
class.Actinobacteria	rs13404551	2	136721995	C	T	0.245743	0.103988	0.0122982	9.54286e-17	-0.0489	0.0259	0.05933	16311
class.Actinobacteria	rs13427494	2	136166536	A	G	0.105291	0.0924354	0.0160375	2.6994e-09	-0.0562	0.0261	0.03148	16313
class.Actinobacteria	rs1375132	2	135954405	G	A	0.231067	0.0822519	0.0124975	7.46305e-11	-0.0746	0.0285	0.008766	16311
class.Actinobacteria	rs1519525	2	136965117	T	C	0.281752	0.0671757	0.012076	3.02495e-08	-0.0359	0.0194	0.06382	16313
class.Actinobacteria	rs1530559	2	135755629	G	A	0.417827	0.0654632	0.0114297	7.54604e-09	-0.0101	0.024	0.6749	16182
class.Actinobacteria	rs16831498	2	136027264	C	G	0.106168	0.0954896	0.0160598	8.34714e-10	0.0694	0.03	0.02068	16313
class.Actinobacteria	rs1869829	2	135877562	G	A	0.234451	0.0868911	0.0124838	5.2049e-12	-0.0603	0.0262	0.02141	16313
class.Actinobacteria	rs1979033	2	135705558	A	G	0.466791	0.0652849	0.0114228	3.25877e-09	-0.0029	0.0205	0.888	16308
class.Actinobacteria	rs2034276	2	136422171	T	A	0.228446	0.089594	0.0125789	2.20929e-12	0.0545	0.0263	0.03801	16313
class.Actinobacteria	rs218174	2	136658345	G	A	0.248322	0.10151	0.0123143	5.94757e-16	-0.0486	0.0258	0.059	16312
class.Actinobacteria	rs2236783	2	136594158	G	A	0.271763	0.0955766	0.0124159	4.85927e-14	-0.0445	0.0271	0.1008	16313
class.Actinobacteria	rs2322660	2	136557319	C	T	0.271247	0.0919976	0.0123966	3.40252e-13	-0.0437	0.027	0.1061	16313
class.Actinobacteria	rs28453840	2	136522941	G	A	0.254433	0.0900388	0.0126228	2.49669e-12	-0.0504	0.0277	0.06913	16312
class.Actinobacteria	rs2874739	2	135818907	T	C	0.114408	0.0967751	0.0157894	2.66204e-10	-0.0661	0.0287	0.02117	16313
class.Actinobacteria	rs309134	2	136755684	A	G	0.230313	0.10365	0.0124917	3.70696e-16	-0.0501	0.0266	0.05934	16312
class.Actinobacteria	rs309149	2	136698098	T	C	0.230347	0.0981028	0.0124945	1.20232e-14	-0.0436	0.0261	0.09447	16313
class.Actinobacteria	rs309160	2	136685228	T	C	0.246614	0.102058	0.0123086	3.41155e-16	-0.0471	0.0258	0.06744	16313
class.Actinobacteria	rs309168	2	136670298	T	C	0.247755	0.101529	0.0123111	4.87508e-16	-0.0471	0.0257	0.06708	16313
class.Actinobacteria	rs309180	2	136614255	G	A	0.280825	0.100268	0.0123238	1.25725e-15	-0.0535	0.0269	0.04704	16313
class.Actinobacteria	rs313519	2	136439517	C	A	0.22862	0.0908563	0.0125815	1.0658e-12	-0.0548	0.0263	0.03668	16313
class.Actinobacteria	rs3769002	2	136626004	C	T	0.088893	0.105358	0.0174205	2.45682e-09	-0.0559	0.0307	0.06892	16313
class.Actinobacteria	rs3806502	2	136288273	T	C	0.106506	0.0877177	0.0160346	1.3732e-08	-0.0578	0.026	0.02626	16313
class.Actinobacteria	rs4954242	2	136100473	G	A	0.104483	0.0932867	0.0161175	3.02166e-09	-0.0523	0.0249	0.03607	16313
class.Actinobacteria	rs4954567	2	136901587	T	G	0.291991	0.0732592	0.0120035	1.21786e-09	-0.0292	0.019	0.1255	16313
class.Actinobacteria	rs4954569	2	136913375	T	C	0.290588	0.0707702	0.0119999	4.17308e-09	-0.0298	0.019	0.1173	16312
class.Actinobacteria	rs4954572	2	136926719	T	G	0.284381	0.069121	0.0120747	1.06676e-08	-0.0331	0.0192	0.08521	16313
class.Actinobacteria	rs57829242	2	135984172	G	A	0.107293	0.0936368	0.0160094	1.61484e-09	-0.0694	0.0297	0.01959	16313
class.Actinobacteria	rs632632	2	136638216	C	T	0.246247	0.0994763	0.0123137	2.2018e-15	-0.047	0.0257	0.06745	16312
class.Actinobacteria	rs6721838	2	135935049	G	A	0.110252	0.0916764	0.0158724	1.93597e-09	-0.0723	0.0296	0.01464	16313
class.Actinobacteria	rs6723108	2	135479980	T	G	0.514692	0.066609	0.0115694	2.42371e-09	0.0001	0.0183	0.9951	16313
class.Actinobacteria	rs6738563	2	135689188	T	G	0.467044	0.0623797	0.0114297	1.67195e-08	-0.0019	0.0205	0.9258	16309
class.Actinobacteria	rs6739713	2	136488978	G	A	0.212031	0.0769809	0.012758	2.96713e-09	-0.0481	0.0267	0.07203	16313
class.Actinobacteria	rs6747073	2	135915358	C	T	0.232322	0.0807114	0.0124857	1.5543e-10	-0.0598	0.0262	0.02255	16311
class.Actinobacteria	rs687670	2	136740900	C	T	0.246054	0.105578	0.0123097	2.45209e-17	-0.0512	0.0261	0.04962	16313
class.Actinobacteria	rs71348714	2	136455600	G	A	0.261748	0.0898643	0.0125801	1.94419e-12	-0.0579	0.0263	0.02777	16313
class.Actinobacteria	rs745500	2	136583192	G	A	0.271343	0.0927245	0.0123999	2.4233e-13	-0.0441	0.0271	0.1031	16313
class.Actinobacteria	rs7568525	2	135849613	A	G	0.113445	0.0950414	0.0158384	4.39134e-10	-0.063	0.0286	0.02769	16313
class.Actinobacteria	rs7573600	2	135861497	C	G	0.112208	0.0946776	0.0157999	5.14572e-10	0.0755	0.0315	0.01653	16313
class.Actinobacteria	rs7603805	2	135893853	G	A	0.112121	0.093578	0.0157922	9.4397e-10	-0.0727	0.0295	0.01383	16313
class.Actinobacteria	rs7605229	2	136228887	T	C	0.105246	0.0901432	0.0160439	6.46753e-09	-0.0601	0.0261	0.02128	16313
class.Actinobacteria	rs998451	2	135429288	G	A	0.544561	0.0610382	0.0115892	3.63899e-08	0.009	0.0152	0.5546	16312
order.Bifidobacteriales	rs10187402	2	135771974	G	C	0.238131	0.0858488	0.013139	9.54022e-11	0.0776	0.0286	0.006631	14910
order.Bifidobacteriales	rs10209482	2	136191314	C	A	0.105727	0.100369	0.0167782	7.3087e-10	-0.0577	0.026	0.02649	14915
order.Bifidobacteriales	rs10928513	2	135456759	T	C	0.51532	0.0661817	0.0120901	2.74149e-08	0.0148	0.0156	0.3428	14914
order.Bifidobacteriales	rs10928542	2	136410299	A	G	0.228577	0.089148	0.0131939	3.35027e-11	-0.055	0.0263	0.03643	14915
order.Bifidobacteriales	rs11884903	2	136016079	C	T	0.106903	0.10087	0.0167534	5.71613e-10	-0.0694	0.0299	0.02029	14915
order.Bifidobacteriales	rs12328663	2	135832131	C	T	0.114356	0.103102	0.0165247	1.19017e-10	-0.0645	0.0286	0.02409	14915
order.Bifidobacteriales	rs12619365	2	136398174	T	C	0.228374	0.0882348	0.0132438	5.98505e-11	-0.0556	0.0264	0.0351	14915
order.Bifidobacteriales	rs12988076	2	136569848	C	A	0.271415	0.0950707	0.0130076	8.80585e-13	-0.0432	0.027	0.1103	14915
order.Bifidobacteriales	rs13389481	2	135796410	A	C	0.107254	0.103565	0.0169081	3.30642e-10	-0.0707	0.0326	0.03031	14914
order.Bifidobacteriales	rs13402101	2	135785066	A	T	0.1114	0.100794	0.0166182	5.18565e-10	0.0677	0.029	0.01979	14915
order.Bifidobacteriales	rs13404551	2	136721995	C	T	0.245743	0.109896	0.0128982	7.02334e-17	-0.0489	0.0259	0.05933	14913
order.Bifidobacteriales	rs13427494	2	136166536	A	G	0.105291	0.0997286	0.0167832	9.34799e-10	-0.0562	0.0261	0.03148	14915
order.Bifidobacteriales	rs1375132	2	135954405	G	A	0.231067	0.0852178	0.0131068	1.48688e-10	-0.0746	0.0285	0.008766	14913
order.Bifidobacteriales	rs1530559	2	135755629	G	A	0.417827	0.0738295	0.0119721	5.23222e-10	-0.0101	0.024	0.6749	14795
order.Bifidobacteriales	rs16831498	2	136027264	C	G	0.106168	0.0997539	0.0167975	9.39529e-10	0.0694	0.03	0.02068	14915
order.Bifidobacteriales	rs1869829	2	135877562	G	A	0.234451	0.0864572	0.0130942	6.86967e-11	-0.0603	0.0262	0.02141	14915
order.Bifidobacteriales	rs1979033	2	135705558	A	G	0.466791	0.0751261	0.011965	1.05295e-10	-0.0029	0.0205	0.888	14911
order.Bifidobacteriales	rs218174	2	136658345	G	A	0.248322	0.106576	0.0129157	7.24535e-16	-0.0486	0.0258	0.059	14914
order.Bifidobacteriales	rs2236783	2	136594158	G	A	0.271763	0.0990142	0.0130235	1.15155e-13	-0.0445	0.0271	0.1008	14915
order.Bifidobacteriales	rs2322660	2	136557319	C	T	0.271247	0.0947183	0.0130034	9.9749e-13	-0.0437	0.027	0.1061	14915
order.Bifidobacteriales	rs28453840	2	136522941	G	A	0.254433	0.0917865	0.013238	1.24158e-11	-0.0504	0.0277	0.06913	14915
order.Bifidobacteriales	rs2874739	2	135818907	T	C	0.114408	0.102639	0.0165213	1.70686e-10	-0.0661	0.0287	0.02117	14915
order.Bifidobacteriales	rs309134	2	136755684	A	G	0.230313	0.106886	0.0130931	1.35404e-15	-0.0501	0.0266	0.05934	14915
order.Bifidobacteriales	rs309149	2	136698098	T	C	0.230347	0.100981	0.0130968	4.39136e-14	-0.0436	0.0261	0.09447	14915
order.Bifidobacteriales	rs309160	2	136685228	T	C	0.246614	0.107558	0.0129098	3.13924e-16	-0.0471	0.0258	0.06744	14915
order.Bifidobacteriales	rs309168	2	136670298	T	C	0.247755	0.106802	0.0129127	5.10473e-16	-0.0471	0.0257	0.06708	14915
order.Bifidobacteriales	rs309180	2	136614255	G	A	0.280825	0.105398	0.0129254	1.36101e-15	-0.0535	0.0269	0.04704	14915
order.Bifidobacteriales	rs313519	2	136439517	C	A	0.22862	0.0918404	0.0131984	8.33091e-12	-0.0548	0.0263	0.03668	14915
order.Bifidobacteriales	rs3769002	2	136626004	C	T	0.088893	0.110269	0.0182031	2.21633e-09	-0.0559	0.0307	0.06892	14915
order.Bifidobacteriales	rs3806502	2	136288273	T	C	0.106506	0.0963562	0.0167783	2.90173e-09	-0.0578	0.026	0.02626	14915
order.Bifidobacteriales	rs4954242	2	136100473	G	A	0.104483	0.0984128	0.0168579	2.41387e-09	-0.0523	0.0249	0.03607	14915
order.Bifidobacteriales	rs4954280	2	136420690	G	A	0.228514	0.0905248	0.0131927	1.70194e-11	-0.0544	0.0263	0.03821	14915
order.Bifidobacteriales	rs4954567	2	136901587	T	G	0.291991	0.0723039	0.0125803	9.64234e-09	-0.0292	0.019	0.1255	14915
order.Bifidobacteriales	rs4954570	2	136917355	C	G	0.217671	0.0742847	0.0134587	2.61133e-08	0.0453	0.0205	0.02722	14913
order.Bifidobacteriales	rs4954633	2	136546635	T	C	0.068713	0.118224	0.0215004	1.66902e-08	-0.0626	0.0321	0.05142	12287
order.Bifidobacteriales	rs57829242	2	135984172	G	A	0.107293	0.100605	0.0167536	6.47531e-10	-0.0694	0.0297	0.01959	14915
order.Bifidobacteriales	rs632632	2	136638216	C	T	0.246247	0.104541	0.0129145	2.42158e-15	-0.047	0.0257	0.06745	14915
order.Bifidobacteriales	rs6430580	2	136321951	G	A	0.097061	0.0961699	0.0174837	1.96311e-08	-0.0768	0.0257	0.00282	14915
order.Bifidobacteriales	rs6721838	2	135935049	G	A	0.110252	0.0989763	0.016606	6.53413e-10	-0.0723	0.0296	0.01464	14915
order.Bifidobacteriales	rs6723108	2	135479980	T	G	0.514692	0.0727293	0.0121264	7.69868e-10	0.0001	0.0183	0.9951	14915
order.Bifidobacteriales	rs6738563	2	135689188	T	G	0.467044	0.0725204	0.0119731	4.67454e-10	-0.0019	0.0205	0.9258	14911
order.Bifidobacteriales	rs6739713	2	136488978	G	A	0.212031	0.079104	0.0133801	7.39455e-09	-0.0481	0.0267	0.07203	14915
order.Bifidobacteriales	rs6747073	2	135915358	C	T	0.232322	0.0811539	0.0130946	9.75938e-10	-0.0598	0.0262	0.02255	14913
order.Bifidobacteriales	rs687670	2	136740900	C	T	0.246054	0.111069	0.0129109	2.49064e-17	-0.0512	0.0261	0.04962	14915
order.Bifidobacteriales	rs71348714	2	136455600	G	A	0.261748	0.0916988	0.0131961	9.52527e-12	-0.0579	0.0263	0.02777	14915
order.Bifidobacteriales	rs71348715	2	136535410	G	T	0.253186	0.0924882	0.013249	8.94288e-12	-0.0488	0.0276	0.07692	14915
order.Bifidobacteriales	rs745500	2	136583192	G	A	0.271343	0.0957105	0.0130067	6.2933e-13	-0.0441	0.0271	0.1031	14915
order.Bifidobacteriales	rs7568525	2	135849613	A	G	0.113445	0.101618	0.0165713	2.11082e-10	-0.063	0.0286	0.02769	14915
order.Bifidobacteriales	rs7573600	2	135861497	C	G	0.112208	0.100478	0.0165332	3.50802e-10	0.0755	0.0315	0.01653	14915
order.Bifidobacteriales	rs7603805	2	135893853	G	A	0.112121	0.10007	0.0165245	4.42905e-10	-0.0727	0.0295	0.01383	14915
order.Bifidobacteriales	rs7605229	2	136228887	T	C	0.105246	0.0968858	0.0167904	2.76532e-09	-0.0601	0.0261	0.02128	14915
order.Bifidobacteriales	rs998451	2	135429288	G	A	0.544561	0.0680146	0.0121454	7.44467e-09	0.009	0.0152	0.5546	14915
order.Gastranaerophilales	rs9864379	3	14306949	T	C	0.103425	-0.160521	0.0292752	4.65873e-08	-0.0497	0.0223	0.0258	5768
family.Bifidobacteriaceae	rs10187402	2	135771974	G	C	0.238131	0.0858488	0.013139	9.54022e-11	0.0776	0.0286	0.006631	14910
family.Bifidobacteriaceae	rs10209482	2	136191314	C	A	0.105727	0.100369	0.0167782	7.3087e-10	-0.0577	0.026	0.02649	14915
family.Bifidobacteriaceae	rs10928513	2	135456759	T	C	0.51532	0.0661817	0.0120901	2.74149e-08	0.0148	0.0156	0.3428	14914
family.Bifidobacteriaceae	rs10928542	2	136410299	A	G	0.228577	0.089148	0.0131939	3.35027e-11	-0.055	0.0263	0.03643	14915
family.Bifidobacteriaceae	rs11884903	2	136016079	C	T	0.106903	0.10087	0.0167534	5.71613e-10	-0.0694	0.0299	0.02029	14915
family.Bifidobacteriaceae	rs12328663	2	135832131	C	T	0.114356	0.103102	0.0165247	1.19017e-10	-0.0645	0.0286	0.02409	14915
family.Bifidobacteriaceae	rs12619365	2	136398174	T	C	0.228374	0.0882348	0.0132438	5.98505e-11	-0.0556	0.0264	0.0351	14915
family.Bifidobacteriaceae	rs12988076	2	136569848	C	A	0.271415	0.0950707	0.0130076	8.80585e-13	-0.0432	0.027	0.1103	14915
family.Bifidobacteriaceae	rs13389481	2	135796410	A	C	0.107254	0.103565	0.0169081	3.30642e-10	-0.0707	0.0326	0.03031	14914
family.Bifidobacteriaceae	rs13402101	2	135785066	A	T	0.1114	0.100794	0.0166182	5.18565e-10	0.0677	0.029	0.01979	14915
family.Bifidobacteriaceae	rs13404551	2	136721995	C	T	0.245743	0.109896	0.0128982	7.02334e-17	-0.0489	0.0259	0.05933	14913
family.Bifidobacteriaceae	rs13427494	2	136166536	A	G	0.105291	0.0997286	0.0167832	9.34799e-10	-0.0562	0.0261	0.03148	14915
family.Bifidobacteriaceae	rs1375132	2	135954405	G	A	0.231067	0.0852178	0.0131068	1.48688e-10	-0.0746	0.0285	0.008766	14913
family.Bifidobacteriaceae	rs1530559	2	135755629	G	A	0.417827	0.0738295	0.0119721	5.23222e-10	-0.0101	0.024	0.6749	14795
family.Bifidobacteriaceae	rs16831498	2	136027264	C	G	0.106168	0.0997539	0.0167975	9.39529e-10	0.0694	0.03	0.02068	14915
family.Bifidobacteriaceae	rs1869829	2	135877562	G	A	0.234451	0.0864572	0.0130942	6.86967e-11	-0.0603	0.0262	0.02141	14915
family.Bifidobacteriaceae	rs1979033	2	135705558	A	G	0.466791	0.0751261	0.011965	1.05295e-10	-0.0029	0.0205	0.888	14911
family.Bifidobacteriaceae	rs218174	2	136658345	G	A	0.248322	0.106576	0.0129157	7.24535e-16	-0.0486	0.0258	0.059	14914
family.Bifidobacteriaceae	rs2236783	2	136594158	G	A	0.271763	0.0990142	0.0130235	1.15155e-13	-0.0445	0.0271	0.1008	14915
family.Bifidobacteriaceae	rs2322660	2	136557319	C	T	0.271247	0.0947183	0.0130034	9.9749e-13	-0.0437	0.027	0.1061	14915
family.Bifidobacteriaceae	rs28453840	2	136522941	G	A	0.254433	0.0917865	0.013238	1.24158e-11	-0.0504	0.0277	0.06913	14915
family.Bifidobacteriaceae	rs2874739	2	135818907	T	C	0.114408	0.102639	0.0165213	1.70686e-10	-0.0661	0.0287	0.02117	14915
family.Bifidobacteriaceae	rs309134	2	136755684	A	G	0.230313	0.106886	0.0130931	1.35404e-15	-0.0501	0.0266	0.05934	14915
family.Bifidobacteriaceae	rs309149	2	136698098	T	C	0.230347	0.100981	0.0130968	4.39136e-14	-0.0436	0.0261	0.09447	14915
family.Bifidobacteriaceae	rs309160	2	136685228	T	C	0.246614	0.107558	0.0129098	3.13924e-16	-0.0471	0.0258	0.06744	14915
family.Bifidobacteriaceae	rs309168	2	136670298	T	C	0.247755	0.106802	0.0129127	5.10473e-16	-0.0471	0.0257	0.06708	14915
family.Bifidobacteriaceae	rs309180	2	136614255	G	A	0.280825	0.105398	0.0129254	1.36101e-15	-0.0535	0.0269	0.04704	14915
family.Bifidobacteriaceae	rs313519	2	136439517	C	A	0.22862	0.0918404	0.0131984	8.33091e-12	-0.0548	0.0263	0.03668	14915
family.Bifidobacteriaceae	rs3769002	2	136626004	C	T	0.088893	0.110269	0.0182031	2.21633e-09	-0.0559	0.0307	0.06892	14915
family.Bifidobacteriaceae	rs3806502	2	136288273	T	C	0.106506	0.0963562	0.0167783	2.90173e-09	-0.0578	0.026	0.02626	14915
family.Bifidobacteriaceae	rs4954242	2	136100473	G	A	0.104483	0.0984128	0.0168579	2.41387e-09	-0.0523	0.0249	0.03607	14915
family.Bifidobacteriaceae	rs4954280	2	136420690	G	A	0.228514	0.0905248	0.0131927	1.70194e-11	-0.0544	0.0263	0.03821	14915
family.Bifidobacteriaceae	rs4954567	2	136901587	T	G	0.291991	0.0723039	0.0125803	9.64234e-09	-0.0292	0.019	0.1255	14915
family.Bifidobacteriaceae	rs4954570	2	136917355	C	G	0.217671	0.0742847	0.0134587	2.61133e-08	0.0453	0.0205	0.02722	14913
family.Bifidobacteriaceae	rs4954633	2	136546635	T	C	0.068713	0.118224	0.0215004	1.66902e-08	-0.0626	0.0321	0.05142	12287
family.Bifidobacteriaceae	rs57829242	2	135984172	G	A	0.107293	0.100605	0.0167536	6.47531e-10	-0.0694	0.0297	0.01959	14915
family.Bifidobacteriaceae	rs632632	2	136638216	C	T	0.246247	0.104541	0.0129145	2.42158e-15	-0.047	0.0257	0.06745	14915
family.Bifidobacteriaceae	rs6430580	2	136321951	G	A	0.097061	0.0961699	0.0174837	1.96311e-08	-0.0768	0.0257	0.00282	14915
family.Bifidobacteriaceae	rs6721838	2	135935049	G	A	0.110252	0.0989763	0.016606	6.53413e-10	-0.0723	0.0296	0.01464	14915
family.Bifidobacteriaceae	rs6723108	2	135479980	T	G	0.514692	0.0727293	0.0121264	7.69868e-10	0.0001	0.0183	0.9951	14915
family.Bifidobacteriaceae	rs6738563	2	135689188	T	G	0.467044	0.0725204	0.0119731	4.67454e-10	-0.0019	0.0205	0.9258	14911
family.Bifidobacteriaceae	rs6739713	2	136488978	G	A	0.212031	0.079104	0.0133801	7.39455e-09	-0.0481	0.0267	0.07203	14915
family.Bifidobacteriaceae	rs6747073	2	135915358	C	T	0.232322	0.0811539	0.0130946	9.75938e-10	-0.0598	0.0262	0.02255	14913
family.Bifidobacteriaceae	rs687670	2	136740900	C	T	0.246054	0.111069	0.0129109	2.49064e-17	-0.0512	0.0261	0.04962	14915
family.Bifidobacteriaceae	rs71348714	2	136455600	G	A	0.261748	0.0916988	0.0131961	9.52527e-12	-0.0579	0.0263	0.02777	14915
family.Bifidobacteriaceae	rs71348715	2	136535410	G	T	0.253186	0.0924882	0.013249	8.94288e-12	-0.0488	0.0276	0.07692	14915
family.Bifidobacteriaceae	rs745500	2	136583192	G	A	0.271343	0.0957105	0.0130067	6.2933e-13	-0.0441	0.0271	0.1031	14915
family.Bifidobacteriaceae	rs7568525	2	135849613	A	G	0.113445	0.101618	0.0165713	2.11082e-10	-0.063	0.0286	0.02769	14915
family.Bifidobacteriaceae	rs7573600	2	135861497	C	G	0.112208	0.100478	0.0165332	3.50802e-10	0.0755	0.0315	0.01653	14915
family.Bifidobacteriaceae	rs7603805	2	135893853	G	A	0.112121	0.10007	0.0165245	4.42905e-10	-0.0727	0.0295	0.01383	14915
family.Bifidobacteriaceae	rs7605229	2	136228887	T	C	0.105246	0.0968858	0.0167904	2.76532e-09	-0.0601	0.0261	0.02128	14915
family.Bifidobacteriaceae	rs998451	2	135429288	G	A	0.544561	0.0680146	0.0121454	7.44467e-09	0.009	0.0152	0.5546	14915
family.Oxalobacteraceae	rs4428215	3	171947435	G	A	0.229821	0.12561	0.0230053	4.87931e-08	0.0156	0.0164	0.3403	5167
family.Peptostreptococcaceae	rs61841503	10	17019559	G	A	0.16213	0.0919658	0.0161331	9.8012e-09	-0.0071	0.0188	0.7062	15333
family.Streptococcaceae	rs11110281	12	100584014	T	C	0.059933	-0.130554	0.0225943	1.40137e-08	-0.0393	0.0295	0.1823	15316
family.Streptococcaceae	rs117905191	12	100553544	A	G	0.059883	-0.128403	0.0225585	2.39123e-08	-0.0399	0.0295	0.1758	15316
family.Streptococcaceae	rs17851246	12	100482866	A	G	0.06016	-0.125557	0.0224054	4.09549e-08	-0.0411	0.0294	0.1629	15316
family.Streptococcaceae	rs78017832	12	100570045	T	G	0.059919	-0.128478	0.0225625	2.3739e-08	-0.0396	0.0295	0.1794	15316
family.Streptococcaceae	rs78843973	12	100598625	T	C	0.060064	-0.126411	0.0225567	3.83988e-08	-0.0395	0.0295	0.1808	15316
genus.Allisonella	rs602075	9	79110160	A	G	0.264618	0.168974	0.0296976	3.56575e-08	0.0107	0.0158	0.4992	3212
genus.Bifidobacterium	rs10171677	2	135446390	A	G	0.508766	0.0649711	0.0120937	3.28405e-08	0.0088	0.0154	0.5698	14666
genus.Bifidobacterium	rs10187402	2	135771974	G	C	0.238131	0.0849204	0.0132044	1.75583e-10	0.0776	0.0286	0.006631	14774
genus.Bifidobacterium	rs10208624	2	135853807	T	C	0.111565	0.0956868	0.0166494	2.03051e-09	-0.0741	0.0315	0.01864	14778
genus.Bifidobacterium	rs10209482	2	136191314	C	A	0.105727	0.0963731	0.0168613	3.75096e-09	-0.0577	0.026	0.02649	14778
genus.Bifidobacterium	rs10928513	2	135456759	T	C	0.51532	0.0695605	0.0121431	5.221e-09	0.0148	0.0156	0.3428	14777
genus.Bifidobacterium	rs10928546	2	136544197	C	T	0.253815	0.0930118	0.0133109	7.96824e-12	-0.0496	0.0276	0.0725	14778
genus.Bifidobacterium	rs11884903	2	136016079	C	T	0.106903	0.0969799	0.0168368	2.76898e-09	-0.0694	0.0299	0.02029	14778
genus.Bifidobacterium	rs12328663	2	135832131	C	T	0.114356	0.0976092	0.0166063	9.92824e-10	-0.0645	0.0286	0.02409	14778
genus.Bifidobacterium	rs12619365	2	136398174	T	C	0.228374	0.0895847	0.0133093	3.76612e-11	-0.0556	0.0264	0.0351	14778
genus.Bifidobacterium	rs13389481	2	135796410	A	C	0.107254	0.0988786	0.0169927	1.88151e-09	-0.0707	0.0326	0.03031	14777
genus.Bifidobacterium	rs13402101	2	135785066	A	T	0.1114	0.096149	0.0167022	3.02312e-09	0.0677	0.029	0.01979	14778
genus.Bifidobacterium	rs13404551	2	136721995	C	T	0.245743	0.110451	0.0129597	6.82143e-17	-0.0489	0.0259	0.05933	14776
genus.Bifidobacterium	rs13427494	2	136166536	A	G	0.105291	0.0963636	0.0168657	3.6868e-09	-0.0562	0.0261	0.03148	14778
genus.Bifidobacterium	rs1375132	2	135954405	G	A	0.231067	0.0857144	0.0131723	1.39738e-10	-0.0746	0.0285	0.008766	14776
genus.Bifidobacterium	rs1446584	2	136419961	G	A	0.22851	0.0913892	0.0132573	1.35307e-11	-0.0544	0.0263	0.03809	14778
genus.Bifidobacterium	rs1530559	2	135755629	G	A	0.417827	0.0757875	0.0120245	2.10779e-10	-0.0101	0.024	0.6749	14666
genus.Bifidobacterium	rs16831498	2	136027264	C	G	0.106168	0.0964465	0.0168797	3.73896e-09	0.0694	0.03	0.02068	14778
genus.Bifidobacterium	rs1869829	2	135877562	G	A	0.234451	0.0861557	0.0131595	9.60082e-11	-0.0603	0.0262	0.02141	14778
genus.Bifidobacterium	rs1979033	2	135705558	A	G	0.466791	0.078153	0.0120179	2.39529e-11	-0.0029	0.0205	0.888	14774
genus.Bifidobacterium	rs218174	2	136658345	G	A	0.248322	0.106461	0.012977	1.05694e-15	-0.0486	0.0258	0.059	14777
genus.Bifidobacterium	rs2236783	2	136594158	G	A	0.271763	0.0983	0.0130874	2.16216e-13	-0.0445	0.0271	0.1008	14778
genus.Bifidobacterium	rs2322660	2	136557319	C	T	0.271247	0.0942718	0.0130671	1.59788e-12	-0.0437	0.027	0.1061	14778
genus.Bifidobacterium	rs28453840	2	136522941	G	A	0.254433	0.0925237	0.0133031	9.95287e-12	-0.0504	0.0277	0.06913	14778
genus.Bifidobacterium	rs2874739	2	135818907	T	C	0.114408	0.0973436	0.0166029	1.31913e-09	-0.0661	0.0287	0.02117	14778
genus.Bifidobacterium	rs309134	2	136755684	A	G	0.230313	0.107483	0.0131553	1.31674e-15	-0.0501	0.0266	0.05934	14778
genus.Bifidobacterium	rs309149	2	136698098	T	C	0.230347	0.101574	0.0131592	4.14114e-14	-0.0436	0.0261	0.09447	14778
genus.Bifidobacterium	rs309160	2	136685228	T	C	0.246614	0.10771	0.0129714	3.67548e-16	-0.0471	0.0258	0.06744	14778
genus.Bifidobacterium	rs309168	2	136670298	T	C	0.247755	0.106752	0.0129742	6.84639e-16	-0.0471	0.0257	0.06708	14778
genus.Bifidobacterium	rs309180	2	136614255	G	A	0.280825	0.104507	0.0129884	3.10597e-15	-0.0535	0.0269	0.04704	14778
genus.Bifidobacterium	rs313519	2	136439517	C	A	0.22862	0.0927125	0.0132636	6.67529e-12	-0.0548	0.0263	0.03668	14778
genus.Bifidobacterium	rs3769002	2	136626004	C	T	0.088893	0.106049	0.0182929	1.23592e-08	-0.0559	0.0307	0.06892	14778
genus.Bifidobacterium	rs3806502	2	136288273	T	C	0.106506	0.0931396	0.0168615	1.08626e-08	-0.0578	0.026	0.02626	14778
genus.Bifidobacterium	rs4954242	2	136100473	G	A	0.104483	0.094004	0.0169412	1.31443e-08	-0.0523	0.0249	0.03607	14778
genus.Bifidobacterium	rs4954279	2	136409073	A	G	0.228559	0.0898746	0.0132583	2.83936e-11	-0.0552	0.0263	0.03605	14778
genus.Bifidobacterium	rs4954567	2	136901587	T	G	0.291991	0.0731025	0.0126388	7.92919e-09	-0.0292	0.019	0.1255	14778
genus.Bifidobacterium	rs4954569	2	136913375	T	C	0.290588	0.0700207	0.0126338	3.14814e-08	-0.0298	0.019	0.1173	14778
genus.Bifidobacterium	rs4954572	2	136926719	T	G	0.284381	0.0693643	0.0127113	4.55137e-08	-0.0331	0.0192	0.08521	14778
genus.Bifidobacterium	rs57829242	2	135984172	G	A	0.107293	0.0970353	0.0168365	2.78114e-09	-0.0694	0.0297	0.01959	14778
genus.Bifidobacterium	rs632632	2	136638216	C	T	0.246247	0.103457	0.0129774	6.20656e-15	-0.047	0.0257	0.06745	14778
genus.Bifidobacterium	rs6719488	2	136575199	G	T	0.27134	0.0951289	0.0130705	1.04241e-12	-0.0426	0.0271	0.1155	14778
genus.Bifidobacterium	rs6721838	2	135935049	G	A	0.110252	0.0960483	0.0166887	2.34565e-09	-0.0723	0.0296	0.01464	14778
genus.Bifidobacterium	rs6723108	2	135479980	T	G	0.514692	0.0768795	0.0121797	8.12454e-11	0.0001	0.0183	0.9951	14778
genus.Bifidobacterium	rs6738563	2	135689188	T	G	0.467044	0.0755001	0.012026	1.11601e-10	-0.0019	0.0205	0.9258	14775
genus.Bifidobacterium	rs6739713	2	136488978	G	A	0.212031	0.0803204	0.0134476	5.29122e-09	-0.0481	0.0267	0.07203	14778
genus.Bifidobacterium	rs6747073	2	135915358	C	T	0.232322	0.0816186	0.01316	9.04034e-10	-0.0598	0.0262	0.02255	14776
genus.Bifidobacterium	rs687670	2	136740900	C	T	0.246054	0.11145	0.0129722	2.60224e-17	-0.0512	0.0261	0.04962	14778
genus.Bifidobacterium	rs71348714	2	136455600	G	A	0.261748	0.0928905	0.0132611	6.39352e-12	-0.0579	0.0263	0.02777	14778
genus.Bifidobacterium	rs7603805	2	135893853	G	A	0.112121	0.0945698	0.0166075	3.75247e-09	-0.0727	0.0295	0.01383	14778
genus.Bifidobacterium	rs7605229	2	136228887	T	C	0.105246	0.0934873	0.016873	1.06929e-08	-0.0601	0.0261	0.02128	14778
genus.Bifidobacterium	rs998451	2	135429288	G	A	0.544561	0.0727391	0.0121982	6.17031e-10	0.009	0.0152	0.5546	14778
genus.Enterorhabdus	rs10857113	4	127347544	C	T	0.505225	-0.0944871	0.0162712	6.61527e-09	0.0168	0.0139	0.2268	7524
genus.Enterorhabdus	rs1355109	4	127325506	C	T	0.478752	-0.0945679	0.0162945	7.08599e-09	0.0147	0.0139	0.2888	7524
genus.Erysipelatoclostridium	rs7221249	17	10177708	A	G	0.532856	0.0839861	0.0142741	4.30951e-09	0.0281	0.0139	0.04384	9781
genus.Eubacteriumcoprostanoligenesgroup	rs17159861	7	31085162	C	T	0.113514	0.0962228	0.0168388	1.03787e-08	0.0024	0.0232	0.9172	17380
genus.Oxalobacter	rs736744	9	87514407	C	T	0.41896	0.117882	0.0211262	2.57471e-08	0.0158	0.0143	0.2696	4655
genus.Peptococcus	rs57905414	3	17702616	T	A	0.089171	0.184818	0.0322855	1.29717e-08	0.0079	0.0242	0.7435	5483
genus.Romboutsia	rs61841503	10	17019559	G	A	0.16213	0.092888	0.0171454	3.99597e-08	-0.0071	0.0188	0.7062	13568
genus.RuminococcaceaeUCG009	rs8009993	14	39306809	G	C	0.117552	-0.135936	0.0244857	4.42176e-08	-0.0318	0.0242	0.1889	7389
genus.RuminococcaceaeUCG013	rs12781711	10	2219930	C	T	0.336545	-0.0656129	0.0117477	2.55301e-08	-0.0166	0.0148	0.2597	16772
genus.Ruminococcus1	rs4148899	11	45674266	C	T	0.492999	-0.061214	0.0110039	2.52753e-08	0	0.0138	0.9991	16607
genus.Ruminococcustorquesgroup	rs2287922	19	49232226	A	G	0.519144	-0.0585446	0.0107108	4.89704e-08	0.0221	0.0144	0.1264	17679
genus.Ruminococcustorquesgroup	rs35866622	19	49218060	T	C	0.481676	-0.0612024	0.0109421	2.21337e-08	0.0114	0.0145	0.4322	17240
genus.Streptococcus	rs11110118	12	100302337	T	C	0.07809	-0.113763	0.0203034	3.27845e-08	-0.0165	0.0263	0.5309	15634
genus.Streptococcus	rs11110145	12	100336946	T	A	0.077854	-0.117204	0.0203004	1.30244e-08	0.0195	0.0264	0.4607	15633
genus.Streptococcus	rs11110198	12	100417973	A	G	0.076459	-0.114938	0.020336	2.364e-08	-0.0208	0.0265	0.4337	15634
genus.Streptococcus	rs11110204	12	100429535	G	A	0.059404	-0.126575	0.0225821	3.93224e-08	-0.048	0.0296	0.1052	15120
genus.Streptococcus	rs11110268	12	100560416	C	T	0.059913	-0.135165	0.0227036	4.76621e-09	-0.0391	0.0295	0.1857	15120
genus.Streptococcus	rs11110281	12	100584014	T	C	0.059933	-0.137519	0.0227398	2.58314e-09	-0.0393	0.0295	0.1823	15120
genus.Streptococcus	rs115024257	12	100369625	A	G	0.077804	-0.11532	0.0203549	2.15941e-08	-0.0246	0.0265	0.3522	15633
genus.Streptococcus	rs11522881	12	100460986	T	C	0.060188	-0.130274	0.0225504	1.45671e-08	-0.0436	0.0295	0.1386	15120
genus.Streptococcus	rs116172730	12	100514027	A	G	0.060496	-0.127314	0.0224005	2.51433e-08	-0.042	0.0294	0.1531	15229
genus.Streptococcus	rs116878826	12	100392565	C	T	0.060442	-0.131247	0.0224708	8.84488e-09	-0.0443	0.0295	0.1333	15117
genus.Streptococcus	rs12367656	12	100442373	C	T	0.059513	-0.128871	0.02257	2.15094e-08	-0.0504	0.0297	0.08935	15120
genus.Streptococcus	rs12370204	12	100315857	T	C	0.077897	-0.115021	0.0203568	2.54449e-08	-0.017	0.0264	0.5185	15633
genus.Streptococcus	rs12372388	12	100529938	A	G	0.060179	-0.13024	0.0224144	1.16063e-08	-0.0406	0.0295	0.1683	15229
genus.Streptococcus	rs17030023	12	100572493	T	A	0.060044	-0.131642	0.0225331	9.84504e-09	0.0398	0.0295	0.1774	15229
genus.Streptococcus	rs57062458	12	100500818	T	C	0.06199	-0.120704	0.0215345	3.1854e-08	-0.0376	0.0293	0.1986	15228
genus.Streptococcus	rs7294396	12	100487095	G	C	0.061543	-0.127232	0.0217645	9.81837e-09	0.0382	0.0293	0.1923	15228
genus.Streptococcus	rs7313123	12	100350616	C	T	0.078559	-0.117117	0.0201709	9.79698e-09	-0.0213	0.0264	0.4186	15741
genus.Streptococcus	rs74348118	12	100477080	C	T	0.060289	-0.131731	0.0223862	7.91917e-09	-0.0421	0.0294	0.1526	15229
genus.Streptococcus	rs78843973	12	100598625	T	C	0.060064	-0.133775	0.0227026	6.72023e-09	-0.0395	0.0295	0.1808	15120

## Sheet: Supplementary Table 2
Supplementary Table 2. Sensitivity analysis for MR results at GWAS threshold of P < 5×10⁻⁸
Exposure	Q statistic	Q statistic P-value	Egger intercept	Egger intercept test P-value
phylum.Actinobacteria	5.51	0.999	0.05	0.45
class.Actinobacteria	26.98	0.998	0.07	0.003
order.Bifidobacteriales	39.83	0.871	0.09	< 0.001
family.Bifidobacteriaceae	39.83	0.871	0.09	< 0.001
genus.Bifidobacterium	48.16	0.507	0.1	< 0.001
family.Streptococcaceae	0.01	1	0.07	0.944
genus.Streptococcus	2.05	1	-0.12	0.277
order.Gastranaerophilales	-	-	-	-

## Sheet: Supplementary Table 3
Supplementary Table 3. MR-PRESSO results at GWAS threshold of P < 5×10⁻⁸
Exposure	MR analysis	Causal estimate	Standard deviation	t statistic	P-value	Global test RSSobs	Global test P-value
phylum.Actinobacteria	Raw	-0.568	0.068	-8.375	< 0.001	20.224	0.758
	Outlier-corrected	-	-	-	-	-	-
class.Actinobacteria	Raw	-0.512	0.034	-14.995	< 0.001	42.488	0.95
	Outlier-corrected	-	-	-	-	-	-
order.Bifidobacteriales	Raw	-0.478	0.037	-12.897	< 0.001	55.666	0.627
	Outlier-corrected	-	-	-	-	-	-
family.Bifidobacteriaceae	Raw	-0.478	0.037	-12.897	< 0.001	55.666	0.614
	Outlier-corrected	-	-	-	-	-	-
family.Streptococcaceae	Raw	0.312	0.004	72.547	< 0.001	0.011	1
	Outlier-corrected	-	-	-	-	-	-
genus.Bifidobacterium	Raw	-0.437	0.041	-10.654	< 0.001	65.997	0.244
	Outlier-corrected	-	-	-	-	-	-
genus.Streptococcus	Raw	0.276	0.017	16.515	< 0.001	2.278	1
	Outlier-corrected	-	-	-	-	-	-

## Sheet: Supplementary Table 4
Supplementary Table 4. Overlap of instrumental variables across microbial taxa at GWAS threshold of P < 5×10⁻⁸
	phylum.Actinobacteria	class.Actinobacteria	order.Bifidobacteriales	family.Bifidobacteriaceae	genus.Bifidobacterium	family.Streptococcaceae	genus.Streptococcus	order.Gastranaerophilales
phylum.Actinobacteria	20	17	17	17	16	0	0	0
class.Actinobacteria	17	52	45	45	43	0	0	0
order.Bifidobacteriales	17	45	52	52	42	0	0	0
family.Bifidobacteriaceae	17	45	52	52	42	0	0	0
genus.Bifidobacterium	16	43	42	42	50	0	0	0
family.Streptococcaceae	0	0	0	0	0	5	2	0
genus.Streptococcus	0	0	0	0	0	2	19	0
order.Gastranaerophilales	0	0	0	0	0	0	0	1

## Sheet: Supplementary Table 5
Supplementary Table 5. Instrumental variables of each gut microbiota taxon assessed in the Mendelian randomisation at a GWAS significance level of p < 5 × 10⁻⁶
Gut microbital taxa	SNP	CHR	BP	Effect allele	Other allele	EAF	beta.exposure	se.exposure	pval.exposure	beta.outcome	se.outcome	pval.outcome	samplesize.exposure
phylum.Actinobacteria	rs10187402	2	135771974	G	C	0.238131	0.0614523	0.0119012	2.49019e-07	0.0776	0.0286	0.006631	17982
phylum.Actinobacteria	rs10193348	2	135829432	G	A	0.114407	0.0736279	0.0149863	3.4067e-07	-0.0651	0.0286	0.02289	17990
phylum.Actinobacteria	rs10209482	2	136191314	C	A	0.105727	0.0712303	0.0152065	8.74075e-07	-0.0577	0.026	0.02649	17990
phylum.Actinobacteria	rs10841473	12	20378911	G	C	0.260876	-0.0596572	0.0117537	4.46577e-07	0.0039	0.0158	0.8045	17987
phylum.Actinobacteria	rs10928513	2	135456759	T	C	0.51532	0.0549492	0.0109969	2.61045e-07	0.0148	0.0156	0.3428	17989
phylum.Actinobacteria	rs11684545	2	136539122	G	T	0.253218	0.0684535	0.0119983	2.17871e-08	-0.0489	0.0276	0.07602	17990
phylum.Actinobacteria	rs11884903	2	136016079	C	T	0.106903	0.0687733	0.0151822	1.99867e-06	-0.0694	0.0299	0.02029	17990
phylum.Actinobacteria	rs11890844	2	135785149	G	A	0.1114	0.0669789	0.0150604	3.68242e-06	-0.0677	0.029	0.01967	17989
phylum.Actinobacteria	rs11898045	2	135859923	C	T	0.111988	0.0720495	0.0149929	5.46229e-07	-0.0754	0.0315	0.01662	17990
phylum.Actinobacteria	rs12465088	2	213740592	A	G	0.32605	0.0540851	0.0111966	1.74027e-06	0.0201	0.0151	0.1843	17989
phylum.Actinobacteria	rs12988076	2	136569848	C	A	0.271415	0.0741291	0.0117814	7.58198e-10	-0.0432	0.027	0.1103	17990
phylum.Actinobacteria	rs12989104	2	213729558	T	G	0.32835	0.0556789	0.0111683	6.92987e-07	0.021	0.0152	0.166	17983
phylum.Actinobacteria	rs13389481	2	135796410	A	C	0.107254	0.0730474	0.0153389	7.05635e-07	-0.0707	0.0326	0.03031	17987
phylum.Actinobacteria	rs13404551	2	136721995	C	T	0.245743	0.0810598	0.0116926	1.04967e-11	-0.0489	0.0259	0.05933	17986
phylum.Actinobacteria	rs13427494	2	136166536	A	G	0.105291	0.0709214	0.0152109	9.65955e-07	-0.0562	0.0261	0.03148	17990
phylum.Actinobacteria	rs1375132	2	135954405	G	A	0.231067	0.060494	0.0118751	4.42202e-07	-0.0746	0.0285	0.008766	17987
phylum.Actinobacteria	rs1397793	5	90471451	G	A	0.362643	-0.0521387	0.0111587	3.73769e-06	0.0239	0.0161	0.138	17782
phylum.Actinobacteria	rs1446584	2	136419961	G	A	0.22851	0.0684077	0.011948	1.83332e-08	-0.0544	0.0263	0.03809	17990
phylum.Actinobacteria	rs1530559	2	135755629	G	A	0.417827	0.0547053	0.0108963	3.7753e-07	-0.0101	0.024	0.6749	17782
phylum.Actinobacteria	rs16831498	2	136027264	C	G	0.106168	0.0697497	0.0152392	1.55362e-06	0.0694	0.03	0.02068	17990
phylum.Actinobacteria	rs1869829	2	135877562	G	A	0.234451	0.0648947	0.011862	5.71658e-08	-0.0603	0.0262	0.02141	17990
phylum.Actinobacteria	rs1979033	2	135705558	A	G	0.466791	0.0525657	0.0108886	4.75985e-07	-0.0029	0.0205	0.888	17983
phylum.Actinobacteria	rs218174	2	136658345	G	A	0.248322	0.0798442	0.0117079	2.21223e-11	-0.0486	0.0258	0.059	17988
phylum.Actinobacteria	rs2236783	2	136594158	G	A	0.271763	0.0764226	0.0117967	2.67691e-10	-0.0445	0.0271	0.1008	17990
phylum.Actinobacteria	rs2305248	2	135928312	G	A	0.111143	0.068486	0.0149889	1.79035e-06	-0.0724	0.0295	0.01399	17990
phylum.Actinobacteria	rs2322660	2	136557319	C	T	0.271247	0.0735317	0.0117773	1.01073e-09	-0.0437	0.027	0.1061	17990
phylum.Actinobacteria	rs28453840	2	136522941	G	A	0.254433	0.0667265	0.011992	4.86144e-08	-0.0504	0.0277	0.06913	17989
phylum.Actinobacteria	rs2874739	2	135818907	T	C	0.114408	0.0732527	0.0149807	4.08805e-07	-0.0661	0.0287	0.02117	17990
phylum.Actinobacteria	rs309134	2	136755684	A	G	0.230313	0.0777827	0.0118767	1.74037e-10	-0.0501	0.0266	0.05934	17989
phylum.Actinobacteria	rs309149	2	136698098	T	C	0.230347	0.0747357	0.0118781	8.654e-10	-0.0436	0.0261	0.09447	17990
phylum.Actinobacteria	rs309160	2	136685228	T	C	0.246614	0.0805245	0.0117015	1.39974e-11	-0.0471	0.0258	0.06744	17990
phylum.Actinobacteria	rs309168	2	136670298	T	C	0.247755	0.079536	0.0117035	2.55186e-11	-0.0471	0.0257	0.06708	17990
phylum.Actinobacteria	rs309180	2	136614255	G	A	0.280825	0.0793941	0.0117138	2.84883e-11	-0.0535	0.0269	0.04704	17990
phylum.Actinobacteria	rs313519	2	136439517	C	A	0.22862	0.0688384	0.0119537	1.45595e-08	-0.0548	0.0263	0.03668	17990
phylum.Actinobacteria	rs3769002	2	136626004	C	T	0.088893	0.0834348	0.0165284	6.32586e-07	-0.0559	0.0307	0.06892	17990
phylum.Actinobacteria	rs4429415	2	213756191	C	T	0.328772	0.0581908	0.0111343	2.05146e-07	0.0222	0.015	0.1399	17990
phylum.Actinobacteria	rs4954242	2	136100473	G	A	0.104483	0.0681692	0.0152933	3.65835e-06	-0.0523	0.0249	0.03607	17990
phylum.Actinobacteria	rs4954276	2	136402117	G	A	0.228652	0.0669238	0.0119489	4.0595e-08	-0.0559	0.0264	0.03419	17990
phylum.Actinobacteria	rs4954556	2	136801201	A	G	0.052433	0.113057	0.0235459	3.83228e-07	-0.0871	0.0402	0.03044	10790
phylum.Actinobacteria	rs55888705	4	1517826	A	G	0.360141	0.0534221	0.0109975	1.31242e-06	0.0064	0.0145	0.6606	17988
phylum.Actinobacteria	rs57829242	2	135984172	G	A	0.107293	0.068253	0.0151867	2.62625e-06	-0.0694	0.0297	0.01959	17990
phylum.Actinobacteria	rs632632	2	136638216	C	T	0.246247	0.0796483	0.0117045	2.49442e-11	-0.047	0.0257	0.06745	17989
phylum.Actinobacteria	rs6430601	2	136854537	T	G	0.149371	0.0700828	0.0153019	2.37736e-06	-0.0038	0.0231	0.8709	17986
phylum.Actinobacteria	rs6496870	15	92467422	T	C	0.332111	0.0510777	0.0113809	4.61743e-06	-0.0037	0.0147	0.8041	17990
phylum.Actinobacteria	rs6723108	2	135479980	T	G	0.514692	0.0604886	0.0110306	1.02398e-08	0.0001	0.0183	0.9951	17990
phylum.Actinobacteria	rs6738563	2	135689188	T	G	0.467044	0.0513528	0.0108952	9.57963e-07	-0.0019	0.0205	0.9258	17984
phylum.Actinobacteria	rs6739713	2	136488978	G	A	0.212031	0.0573398	0.0121153	3.93593e-06	-0.0481	0.0267	0.07203	17990
phylum.Actinobacteria	rs6745996	2	136292425	G	A	0.09655	0.0694193	0.0158345	4.71351e-06	-0.0736	0.0274	0.007254	17990
phylum.Actinobacteria	rs6747073	2	135915358	C	T	0.232322	0.0598711	0.0118638	5.7909e-07	-0.0598	0.0262	0.02255	17987
phylum.Actinobacteria	rs687670	2	136740900	C	T	0.246054	0.0828668	0.0117031	3.02007e-12	-0.0512	0.0261	0.04962	17990
phylum.Actinobacteria	rs71348714	2	136455600	G	A	0.261748	0.0690938	0.0119516	1.40103e-08	-0.0579	0.0263	0.02777	17990
phylum.Actinobacteria	rs74037001	14	23847194	G	A	0.135645	-0.0819391	0.0165334	6.7124e-07	0.0217	0.0208	0.2955	17179
phylum.Actinobacteria	rs745500	2	136583192	G	A	0.271343	0.0729775	0.0117819	1.40513e-09	-0.0441	0.0271	0.1031	17990
phylum.Actinobacteria	rs7568525	2	135849613	A	G	0.113445	0.0727039	0.0150275	4.04292e-07	-0.063	0.0286	0.02769	17990
phylum.Actinobacteria	rs7603805	2	135893853	G	A	0.112121	0.0702746	0.0149838	1.19213e-06	-0.0727	0.0295	0.01383	17990
phylum.Actinobacteria	rs7605229	2	136228887	T	C	0.105246	0.0681722	0.0152168	2.61654e-06	-0.0601	0.0261	0.02128	17990
phylum.Actinobacteria	rs8047955	16	81776768	A	G	0.368616	0.0521115	0.0111192	2.66203e-06	-0.0313	0.0156	0.0451	17980
phylum.Actinobacteria	rs857444	6	14617591	C	T	0.349254	0.0507315	0.0109885	3.80349e-06	-0.007	0.0147	0.6367	17988
phylum.Actinobacteria	rs9833771	3	32362998	T	C	0.563612	0.0490077	0.0106564	4.0744e-06	-0.026	0.0149	0.08203	17990
phylum.Actinobacteria	rs998451	2	135429288	G	A	0.544561	0.0527115	0.01105	5.34681e-07	0.009	0.0152	0.5546	17989
phylum.Bacteroidetes	rs1014718	1	176802974	A	G	0.272901	-0.0566303	0.0119054	1.87823e-06	-0.0132	0.0163	0.4189	18335
phylum.Bacteroidetes	rs111845179	14	59317502	T	C	0.061401	0.104177	0.0213837	6.47186e-07	-0.0111	0.0302	0.7133	16394
phylum.Bacteroidetes	rs11929346	3	89322324	C	T	0.178765	-0.0653392	0.013281	6.30007e-07	0.0158	0.018	0.3794	18335
phylum.Bacteroidetes	rs13060907	3	89292011	A	G	0.181231	-0.0624127	0.0132758	1.9504e-06	0.0156	0.0178	0.3821	18333
phylum.Bacteroidetes	rs1555070	1	176772958	T	C	0.276418	-0.0560772	0.0118824	2.23872e-06	-0.0105	0.0158	0.5059	18330
phylum.Bacteroidetes	rs2032750	2	53831026	T	C	0.465899	-0.0510857	0.0106804	1.70835e-06	0.0088	0.0141	0.5318	17854
phylum.Bacteroidetes	rs62575403	9	136493820	C	T	0.048637	0.145424	0.0311079	2.95953e-06	0.0185	0.0336	0.5822	9669
phylum.Bacteroidetes	rs7157380	14	59338832	C	G	0.060416	0.0976108	0.0212844	3.13168e-06	-0.0089	0.03	0.7666	17298
phylum.Bacteroidetes	rs73512608	13	70522683	G	A	0.054963	-0.123117	0.0236743	2.53891e-07	0.0125	0.0314	0.6893	11350
phylum.Bacteroidetes	rs73846128	3	89340254	A	G	0.177988	-0.0664262	0.0133481	4.78296e-07	0.0163	0.0181	0.3681	18335
phylum.Bacteroidetes	rs74937713	3	89308895	T	A	0.181155	-0.064609	0.013221	8.03258e-07	-0.0159	0.0178	0.3709	18327
phylum.Bacteroidetes	rs7546249	1	176792690	T	A	0.278013	-0.0569173	0.0118382	1.41931e-06	0.0096	0.0157	0.539	18334
phylum.Cyanobacteria	rs12493406	3	14280171	T	C	0.103632	-0.126845	0.0267642	3.21092e-06	-0.0497	0.0221	0.02494	6922
phylum.Cyanobacteria	rs13062781	3	14268744	A	G	0.103887	-0.12077	0.0260215	2.70286e-06	-0.0513	0.0222	0.02066	6919
phylum.Cyanobacteria	rs2314810	17	26104110	C	G	0.0651466	-0.218257	0.0464571	4.24763e-06	-0.0545	0.0382	0.1536	3934
phylum.Cyanobacteria	rs584122	6	48288456	C	T	0.0871874	-0.151774	0.0326827	4.22775e-06	-0.0146	0.0293	0.6184	6922
phylum.Cyanobacteria	rs66464540	18	986153	A	G	0.177073	-0.104443	0.0209529	9.3243e-07	-0.0141	0.0184	0.4454	7110
phylum.Cyanobacteria	rs67057512	18	967298	A	G	0.167837	-0.107972	0.0213902	6.66529e-07	-0.0067	0.0186	0.7198	7115
phylum.Cyanobacteria	rs76531781	7	21647735	T	C	0.051069	-0.231868	0.0493393	2.87336e-06	-0.014	0.0317	0.6589	3658
phylum.Cyanobacteria	rs789068	18	1008239	G	A	0.165996	-0.111385	0.0212922	1.57171e-07	-0.0143	0.0187	0.4454	7110
phylum.Cyanobacteria	rs9864379	3	14306949	T	C	0.103425	-0.138933	0.0268045	2.03334e-07	-0.0497	0.0223	0.0258	6922
phylum.Euryarchaeota	rs10202904	2	125440268	T	G	0.427545	-0.115986	0.0230271	6.1888e-07	-0.01	0.0142	0.4818	3861
phylum.Euryarchaeota	rs34928225	6	146840876	T	C	0.080588	0.19977	0.0425421	4.33093e-06	0.014	0.0268	0.6026	3483
phylum.Euryarchaeota	rs56209241	3	15006272	A	G	0.0946	-0.193769	0.0415348	4.86427e-06	-0.044	0.0247	0.07484	3501
phylum.Euryarchaeota	rs62240385	3	15051223	G	T	0.09508	-0.19163	0.0411582	4.85368e-06	-0.0476	0.0246	0.05276	3503
phylum.Euryarchaeota	rs76029318	13	41963791	T	C	0.071336	0.214866	0.0438442	1.04622e-06	-0.0276	0.0273	0.3104	3660
phylum.Euryarchaeota	rs7635189	3	15591607	G	A	0.332157	0.119983	0.0259356	4.635e-06	0.0299	0.016	0.06208	3483
phylum.Euryarchaeota	rs77658038	6	16284785	A	C	0.113698	-0.160157	0.0340856	4.7542e-06	0.0042	0.0215	0.8454	3810
phylum.Euryarchaeota	rs9532770	13	41849721	C	T	0.273441	0.126343	0.0271155	3.74179e-06	-0.031	0.0167	0.06412	3483
phylum.Firmicutes	rs10201035	2	116707255	T	C	0.073471	0.0898755	0.0183794	4.7738e-06	0.0054	0.0281	0.8477	18340
phylum.Firmicutes	rs112334273	21	40703251	G	A	0.209821	0.0627459	0.0127415	9.26452e-07	-0.0226	0.0184	0.2176	18217
phylum.Firmicutes	rs11683620	2	231646203	G	A	0.083645	0.0839343	0.0181185	3.3147e-06	0.013	0.0261	0.6187	17816
phylum.Firmicutes	rs13411251	2	231586340	G	T	0.083507	0.0833645	0.018195	4.07314e-06	0.0097	0.0257	0.7074	17817
phylum.Firmicutes	rs13421739	2	116724915	C	G	0.073678	0.0943944	0.0179641	1.94644e-06	-0.0039	0.0281	0.8905	18340
phylum.Firmicutes	rs1968246	5	32670193	C	T	0.444992	0.0497974	0.0106991	3.70714e-06	-0.0337	0.0155	0.02936	17745
phylum.Firmicutes	rs2009919	17	11780026	T	C	0.47122	0.0536457	0.0106294	4.94716e-07	-0.0042	0.0167	0.8027	17859
phylum.Firmicutes	rs2332027	4	171672038	G	A	0.480235	-0.0482656	0.0104823	4.04546e-06	-0.0073	0.0147	0.6187	18340
phylum.Firmicutes	rs3792064	2	231678413	G	A	0.083803	0.0897349	0.0182532	6.75498e-07	0.0169	0.0269	0.5287	17812
phylum.Firmicutes	rs4289208	2	116737687	C	T	0.073463	0.0914885	0.0180056	4.99302e-06	0.0061	0.0282	0.828	18339
phylum.Firmicutes	rs7247191	19	22899585	T	C	0.116792	-0.0713033	0.0157424	4.73101e-06	0.0052	0.0225	0.8174	18340
phylum.Firmicutes	rs7557870	2	116767023	T	A	0.071144	0.0987373	0.0187352	3.26452e-06	-0.0123	0.029	0.6721	17859
phylum.Lentisphaerae	rs1002941	15	101242690	G	A	0.284186	0.107661	0.0233382	4.3088e-06	0.0565	0.0157	0.0003086	4739
phylum.Lentisphaerae	rs11764871	7	146808977	G	T	0.283307	0.108427	0.0233346	3.70396e-06	-0.0011	0.0159	0.9449	4730
phylum.Lentisphaerae	rs11770843	7	146795379	C	T	0.28254	0.111896	0.0234776	1.13813e-06	-0.0094	0.016	0.558	4709
phylum.Lentisphaerae	rs2731834	5	94720245	C	G	0.276293	0.109935	0.0236848	3.79601e-06	0.0175	0.0158	0.2685	4738
phylum.Lentisphaerae	rs2825714	21	21023966	A	G	0.134851	-0.138226	0.0289096	1.49772e-06	-0.0189	0.0238	0.4281	4739
phylum.Lentisphaerae	rs62570196	9	111086170	C	T	0.075522	-0.217203	0.0439621	9.64474e-07	-0.0258	0.0272	0.3442	3716
phylum.Lentisphaerae	rs77599476	20	61394262	A	G	0.055058	0.229981	0.0479918	1.90263e-06	-0.03	0.0325	0.357	3726
phylum.Proteobacteria	rs2347697	7	134388240	G	T	0.348329	0.0502281	0.0108968	4.26914e-06	0.0042	0.015	0.7809	18248
phylum.Proteobacteria	rs2532663	10	119247234	G	A	0.0706927	-0.125578	0.0258034	7.46812e-07	-0.0084	0.0419	0.8417	13013
phylum.Proteobacteria	rs79445780	10	119291286	G	A	0.06597	-0.115995	0.0253646	3.58382e-06	0.0158	0.036	0.6612	13850
phylum.Proteobacteria	rs922773	3	66318042	C	T	0.136691	-0.0803778	0.0157851	3.67958e-07	-0.0175	0.0206	0.3963	18132
phylum.Tenericutes	rs10099153	8	59485759	G	C	0.314778	0.0680709	0.0143495	2.82984e-06	-0.0166	0.0149	0.2629	11389
phylum.Tenericutes	rs10108398	8	59440824	G	A	0.272574	0.0769142	0.0153953	1.09e-06	0.0111	0.0158	0.4845	10932
phylum.Tenericutes	rs10111506	8	59454408	T	A	0.321864	0.0690892	0.0142385	1.60296e-06	-0.0128	0.0148	0.386	11392
phylum.Tenericutes	rs11890098	2	157532549	A	G	0.235591	0.074438	0.0153389	9.56571e-07	0.0024	0.0162	0.8828	11392
phylum.Tenericutes	rs12476593	2	157502466	G	C	0.213808	0.0733315	0.015929	3.84459e-06	-0.0047	0.017	0.7817	11371
phylum.Tenericutes	rs12566890	1	61850864	T	G	0.082628	-0.101147	0.0230978	3.65095e-06	-0.0352	0.0267	0.1865	11371
phylum.Tenericutes	rs12711448	1	109937931	C	T	0.295747	-0.0678962	0.0149073	4.50662e-06	0.0173	0.0153	0.2592	11002
phylum.Tenericutes	rs3768491	1	109965986	A	G	0.296288	-0.0681052	0.0149061	4.23352e-06	0.0175	0.0154	0.2561	11002
phylum.Tenericutes	rs6043847	20	16259524	T	C	0.068086	-0.114937	0.0248606	4.55476e-06	-0.0161	0.0286	0.5721	11130
phylum.Tenericutes	rs638542	1	109845252	G	A	0.296059	-0.0680361	0.0149555	4.48578e-06	0.0193	0.0154	0.211	10999
phylum.Tenericutes	rs6867857	5	148784624	A	C	0.073987	0.122004	0.0268882	2.41516e-06	-0.0068	0.0292	0.8166	10391
phylum.Tenericutes	rs72901605	11	47103877	T	C	0.190775	-0.0841852	0.0178119	3.2579e-06	0.0204	0.0179	0.2542	10526
phylum.Tenericutes	rs74603314	14	46519718	T	C	0.048655	0.221639	0.0462918	1.55689e-06	0.0747	0.043	0.08237	4499
phylum.Tenericutes	rs7825996	8	59468651	T	A	0.315253	0.0683138	0.0143454	2.59558e-06	-0.0166	0.0149	0.264	11390
phylum.Verrucomicrobia	rs111311092	4	100518746	T	A	0.091845	0.111809	0.0231011	1.15388e-06	0.013	0.0239	0.5884	11703
phylum.Verrucomicrobia	rs112520120	4	100530762	C	T	0.11611	0.0972366	0.0204504	2.48101e-06	-0.0331	0.0217	0.1263	12090
phylum.Verrucomicrobia	rs11252894	10	5073050	A	C	0.180839	0.0784055	0.0162769	1.10556e-06	-0.0426	0.0192	0.02647	12381
phylum.Verrucomicrobia	rs113634144	4	95016155	T	G	0.257307	0.0684888	0.0146912	3.56301e-06	0.0053	0.0163	0.7443	12375
phylum.Verrucomicrobia	rs117107102	18	49473635	A	G	0.03986	0.204283	0.0427565	2.67935e-06	-0.0771	0.0377	0.04066	5071
phylum.Verrucomicrobia	rs11729256	4	95027272	T	C	0.256866	0.0696984	0.0146953	2.23402e-06	0.0065	0.0163	0.6894	12377
phylum.Verrucomicrobia	rs12908520	15	97570657	G	A	0.432457	0.0594916	0.012823	3.40448e-06	-0.0101	0.0139	0.4666	12380
phylum.Verrucomicrobia	rs2035815	4	100508544	C	T	0.116149	0.0961029	0.0204068	3.39193e-06	-0.0324	0.0216	0.1335	12090
phylum.Verrucomicrobia	rs2602429	16	81063149	C	T	0.237897	0.0764148	0.0153487	8.7104e-07	0.0072	0.0176	0.6811	12104
phylum.Verrucomicrobia	rs45598138	1	55522083	C	A	0.049277	-0.143901	0.03054	2.19127e-06	-0.0147	0.032	0.6459	9932
phylum.Verrucomicrobia	rs74542928	4	100544188	T	C	0.091787	0.115994	0.0231324	4.08375e-07	-0.013	0.024	0.5886	11703
phylum.Verrucomicrobia	rs76430504	5	40438158	T	C	0.062097	-0.11753	0.025458	3.4956e-06	-0.002	0.0297	0.9454	11624
class.Actinobacteria	rs10171677	2	135446390	A	G	0.508766	0.0550809	0.0114905	8.33607e-07	0.0088	0.0154	0.5698	16182
class.Actinobacteria	rs10187402	2	135771974	G	C	0.238131	0.0846609	0.0125257	1.6496e-11	0.0776	0.0286	0.006631	16308
class.Actinobacteria	rs10209482	2	136191314	C	A	0.105727	0.0937687	0.0160329	1.5619e-09	-0.0577	0.026	0.02649	16313
class.Actinobacteria	rs10841473	12	20378911	G	C	0.260876	-0.0583765	0.0123353	2.5936e-06	0.0039	0.0158	0.8045	16311
class.Actinobacteria	rs10928513	2	135456759	T	C	0.51532	0.0609005	0.0115368	6.28183e-08	0.0148	0.0156	0.3428	16312
class.Actinobacteria	rs10928542	2	136410299	A	G	0.228577	0.0883155	0.0125772	4.39366e-12	-0.055	0.0263	0.03643	16313
class.Actinobacteria	rs10928546	2	136544197	C	T	0.253815	0.0908598	0.0126287	1.61565e-12	-0.0496	0.0276	0.0725	16313
class.Actinobacteria	rs1123848	2	136945029	T	C	0.280101	0.0688483	0.012102	1.32147e-08	-0.0327	0.0193	0.09011	16311
class.Actinobacteria	rs11678502	2	136994454	C	T	0.400685	0.0554416	0.0116217	2.06655e-06	-0.047	0.0181	0.009264	16313
class.Actinobacteria	rs11738544	5	502594	A	G	0.411376	0.0550311	0.0115017	2.62402e-06	-0.0123	0.0158	0.4389	16182
class.Actinobacteria	rs11745923	5	475408	G	T	0.392122	0.0563759	0.0115529	1.58131e-06	-0.0064	0.0143	0.6552	16312
class.Actinobacteria	rs11884903	2	136016079	C	T	0.106903	0.0944984	0.0160071	1.04576e-09	-0.0694	0.0299	0.02029	16313
class.Actinobacteria	rs11890844	2	135785149	G	A	0.1114	0.0925536	0.015876	1.87489e-09	-0.0677	0.029	0.01967	16312
class.Actinobacteria	rs12328663	2	135832131	C	T	0.114356	0.0965573	0.0157926	2.40722e-10	-0.0645	0.0286	0.02409	16313
class.Actinobacteria	rs12619365	2	136398174	T	C	0.228374	0.08822	0.0126217	5.04601e-12	-0.0556	0.0264	0.0351	16313
class.Actinobacteria	rs12899991	15	49208992	A	T	0.180606	0.0719923	0.0154661	4.02818e-06	0.0181	0.022	0.4096	16182
class.Actinobacteria	rs12988076	2	136569848	C	A	0.271415	0.0919474	0.0124006	3.79481e-13	-0.0432	0.027	0.1103	16313
class.Actinobacteria	rs13389481	2	135796410	A	C	0.107254	0.0982232	0.0161635	3.88128e-10	-0.0707	0.0326	0.03031	16311
class.Actinobacteria	rs13404551	2	136721995	C	T	0.245743	0.103988	0.0122982	9.54286e-17	-0.0489	0.0259	0.05933	16311
class.Actinobacteria	rs13427494	2	136166536	A	G	0.105291	0.0924354	0.0160375	2.6994e-09	-0.0562	0.0261	0.03148	16313
class.Actinobacteria	rs134296	22	35558300	C	A	0.0897395	0.111964	0.0234167	1.41331e-06	-0.0257	0.0335	0.442	14302
class.Actinobacteria	rs1375132	2	135954405	G	A	0.231067	0.0822519	0.0124975	7.46305e-11	-0.0746	0.0285	0.008766	16311
class.Actinobacteria	rs1519525	2	136965117	T	C	0.281752	0.0671757	0.012076	3.02495e-08	-0.0359	0.0194	0.06382	16313
class.Actinobacteria	rs1530559	2	135755629	G	A	0.417827	0.0654632	0.0114297	7.54604e-09	-0.0101	0.024	0.6749	16182
class.Actinobacteria	rs16831498	2	136027264	C	G	0.106168	0.0954896	0.0160598	8.34714e-10	0.0694	0.03	0.02068	16313
class.Actinobacteria	rs1869829	2	135877562	G	A	0.234451	0.0868911	0.0124838	5.2049e-12	-0.0603	0.0262	0.02141	16313
class.Actinobacteria	rs1961273	2	137602926	C	T	0.236972	0.0602969	0.0126047	1.75236e-06	0.0071	0.0162	0.66	16313
class.Actinobacteria	rs1979033	2	135705558	A	G	0.466791	0.0652849	0.0114228	3.25877e-09	-0.0029	0.0205	0.888	16308
class.Actinobacteria	rs2034276	2	136422171	T	A	0.228446	0.089594	0.0125789	2.20929e-12	0.0545	0.0263	0.03801	16313
class.Actinobacteria	rs218174	2	136658345	G	A	0.248322	0.10151	0.0123143	5.94757e-16	-0.0486	0.0258	0.059	16312
class.Actinobacteria	rs2236783	2	136594158	G	A	0.271763	0.0955766	0.0124159	4.85927e-14	-0.0445	0.0271	0.1008	16313
class.Actinobacteria	rs2322660	2	136557319	C	T	0.271247	0.0919976	0.0123966	3.40252e-13	-0.0437	0.027	0.1061	16313
class.Actinobacteria	rs2413312	22	35570816	A	G	0.0886889	0.108329	0.0234973	3.22134e-06	-0.0265	0.0332	0.4254	14302
class.Actinobacteria	rs28453840	2	136522941	G	A	0.254433	0.0900388	0.0126228	2.49669e-12	-0.0504	0.0277	0.06913	16312
class.Actinobacteria	rs2874739	2	135818907	T	C	0.114408	0.0967751	0.0157894	2.66204e-10	-0.0661	0.0287	0.02117	16313
class.Actinobacteria	rs309134	2	136755684	A	G	0.230313	0.10365	0.0124917	3.70696e-16	-0.0501	0.0266	0.05934	16312
class.Actinobacteria	rs309149	2	136698098	T	C	0.230347	0.0981028	0.0124945	1.20232e-14	-0.0436	0.0261	0.09447	16313
class.Actinobacteria	rs309160	2	136685228	T	C	0.246614	0.102058	0.0123086	3.41155e-16	-0.0471	0.0258	0.06744	16313
class.Actinobacteria	rs309168	2	136670298	T	C	0.247755	0.101529	0.0123111	4.87508e-16	-0.0471	0.0257	0.06708	16313
class.Actinobacteria	rs309180	2	136614255	G	A	0.280825	0.100268	0.0123238	1.25725e-15	-0.0535	0.0269	0.04704	16313
class.Actinobacteria	rs313519	2	136439517	C	A	0.22862	0.0908563	0.0125815	1.0658e-12	-0.0548	0.0263	0.03668	16313
class.Actinobacteria	rs35564151	2	135372951	G	A	0.51677	0.05389	0.0114886	1.8714e-06	0.0031	0.0149	0.8358	16182
class.Actinobacteria	rs3769002	2	136626004	C	T	0.088893	0.105358	0.0174205	2.45682e-09	-0.0559	0.0307	0.06892	16313
class.Actinobacteria	rs3806502	2	136288273	T	C	0.106506	0.0877177	0.0160346	1.3732e-08	-0.0578	0.026	0.02626	16313
class.Actinobacteria	rs4440852	1	206991253	C	A	0.208302	0.0650211	0.0135226	1.23525e-06	-0.0122	0.0176	0.4853	16182
class.Actinobacteria	rs4954242	2	136100473	G	A	0.104483	0.0932867	0.0161175	3.02166e-09	-0.0523	0.0249	0.03607	16313
class.Actinobacteria	rs4954272	2	136376515	G	A	0.098469	0.0789532	0.0167436	1.72732e-06	-0.0626	0.0265	0.01793	16313
class.Actinobacteria	rs4954556	2	136801201	A	G	0.052433	0.1226	0.0247436	2.90076e-07	-0.0871	0.0402	0.03044	9647
class.Actinobacteria	rs4954567	2	136901587	T	G	0.291991	0.0732592	0.0120035	1.21786e-09	-0.0292	0.019	0.1255	16313
class.Actinobacteria	rs4954569	2	136913375	T	C	0.290588	0.0707702	0.0119999	4.17308e-09	-0.0298	0.019	0.1173	16312
class.Actinobacteria	rs4954572	2	136926719	T	G	0.284381	0.069121	0.0120747	1.06676e-08	-0.0331	0.0192	0.08521	16313
class.Actinobacteria	rs57829242	2	135984172	G	A	0.107293	0.0936368	0.0160094	1.61484e-09	-0.0694	0.0297	0.01959	16313
class.Actinobacteria	rs632632	2	136638216	C	T	0.246247	0.0994763	0.0123137	2.2018e-15	-0.047	0.0257	0.06745	16312
class.Actinobacteria	rs6430580	2	136321951	G	A	0.097061	0.0844586	0.0167136	1.90216e-07	-0.0768	0.0257	0.00282	16313
class.Actinobacteria	rs6430601	2	136854537	T	G	0.149371	0.0760397	0.0161513	1.06292e-06	-0.0038	0.0231	0.8709	16310
class.Actinobacteria	rs6660520	1	207003553	A	G	0.21008	0.0711483	0.0134495	1.10652e-07	-0.0116	0.0173	0.5034	16308
class.Actinobacteria	rs6721838	2	135935049	G	A	0.110252	0.0916764	0.0158724	1.93597e-09	-0.0723	0.0296	0.01464	16313
class.Actinobacteria	rs6723108	2	135479980	T	G	0.514692	0.066609	0.0115694	2.42371e-09	0.0001	0.0183	0.9951	16313
class.Actinobacteria	rs6738563	2	135689188	T	G	0.467044	0.0623797	0.0114297	1.67195e-08	-0.0019	0.0205	0.9258	16309
class.Actinobacteria	rs6739713	2	136488978	G	A	0.212031	0.0769809	0.012758	2.96713e-09	-0.0481	0.0267	0.07203	16313
class.Actinobacteria	rs6747073	2	135915358	C	T	0.232322	0.0807114	0.0124857	1.5543e-10	-0.0598	0.0262	0.02255	16311
class.Actinobacteria	rs687670	2	136740900	C	T	0.246054	0.105578	0.0123097	2.45209e-17	-0.0512	0.0261	0.04962	16313
class.Actinobacteria	rs71348714	2	136455600	G	A	0.261748	0.0898643	0.0125801	1.94419e-12	-0.0579	0.0263	0.02777	16313
class.Actinobacteria	rs72711368	5	418839	T	C	0.358571	0.054829	0.0117726	4.05704e-06	0.0009	0.0147	0.949	16182
class.Actinobacteria	rs72847650	2	137051974	A	C	0.433516	-0.0559891	0.0118276	1.22544e-06	0.0511	0.0186	0.006114	15401
class.Actinobacteria	rs745500	2	136583192	G	A	0.271343	0.0927245	0.0123999	2.4233e-13	-0.0441	0.0271	0.1031	16313
class.Actinobacteria	rs7568525	2	135849613	A	G	0.113445	0.0950414	0.0158384	4.39134e-10	-0.063	0.0286	0.02769	16313
class.Actinobacteria	rs7573600	2	135861497	C	G	0.112208	0.0946776	0.0157999	5.14572e-10	0.0755	0.0315	0.01653	16313
class.Actinobacteria	rs7603805	2	135893853	G	A	0.112121	0.093578	0.0157922	9.4397e-10	-0.0727	0.0295	0.01383	16313
class.Actinobacteria	rs7605229	2	136228887	T	C	0.105246	0.0901432	0.0160439	6.46753e-09	-0.0601	0.0261	0.02128	16313
class.Actinobacteria	rs8047955	16	81776768	A	G	0.368616	0.0575815	0.0116762	8.33727e-07	-0.0313	0.0156	0.0451	16306
class.Actinobacteria	rs998451	2	135429288	G	A	0.544561	0.0610382	0.0115892	3.63899e-08	0.009	0.0152	0.5546	16312
class.Alphaproteobacteria	rs140912403	9	95517807	C	T	0.059259	-0.160677	0.0317708	6.20363e-07	0.036	0.0299	0.2288	8520
class.Alphaproteobacteria	rs76784716	2	169033340	A	G	0.06688	0.133271	0.0267738	5.09141e-07	0.0063	0.0271	0.8159	9593
class.Alphaproteobacteria	rs77497586	2	169071190	T	G	0.067037	0.132413	0.0267662	5.62753e-07	0.0013	0.0273	0.962	9588
class.Alphaproteobacteria	rs9813022	3	13726736	A	G	0.309356	-0.0751277	0.0153867	1.05333e-06	0.0051	0.0149	0.7312	9593
class.Bacilli	rs11110282	12	100585559	A	G	0.06055	-0.101189	0.0217379	4.85442e-06	-0.0395	0.0294	0.1791	16026
class.Bacilli	rs11248956	16	1009552	C	T	0.227949	0.0580457	0.0126811	3.22414e-06	-0.0172	0.0164	0.2947	17377
class.Bacilli	rs11730038	4	98049499	G	A	0.235383	-0.0630747	0.0128717	1.96025e-06	-0.0068	0.0163	0.6785	17377
class.Bacilli	rs17708276	8	10199548	A	G	0.133178	-0.0787915	0.0166123	1.84098e-06	-0.0301	0.0207	0.1452	17266
class.Bacilli	rs2952251	8	10143164	A	G	0.264862	-0.0598868	0.0123903	1.07895e-06	-0.0016	0.0158	0.9171	17360
class.Bacilli	rs35344081	16	991253	G	A	0.22736	0.0619529	0.0127066	1.01498e-06	-0.0196	0.0165	0.2349	17374
class.Bacilli	rs4028634	17	40835649	T	C	0.397906	0.0520614	0.0109842	2.2076e-06	-0.0061	0.0146	0.6776	17377
class.Bacilli	rs4459992	4	7431487	T	C	0.310775	0.0535854	0.0116362	4.29836e-06	0.001	0.0151	0.9463	17362
class.Bacilli	rs57872228	1	200418805	C	T	0.152019	-0.0714773	0.0146647	9.21977e-07	0.0036	0.0198	0.8539	17375
class.Bacilli	rs74352383	6	67570929	T	A	0.068327	-0.104496	0.0217083	1.52752e-06	0.0072	0.027	0.7891	16519
class.Bacilli	rs76717940	3	94153993	T	A	0.059957	0.156331	0.0325945	1.0725e-06	-0.0125	0.0307	0.6845	8017
class.Bacilli	rs77558518	5	174173171	A	G	0.065601	-0.107255	0.0222879	1.33772e-06	0.0123	0.0305	0.6873	15836
class.Bacilli	rs78938557	7	36349586	T	C	0.068035	0.108007	0.0232858	1.06891e-06	-0.0627	0.0303	0.03838	15226
class.Bacilli	rs80205102	4	98028407	C	T	0.235225	-0.0614993	0.0128784	3.62922e-06	-0.0053	0.0163	0.7435	17377
class.Bacilli	rs9581006	13	24973509	C	T	0.0653718	0.225309	0.0467697	1.79458e-06	-0.0352	0.0405	0.3857	4253
class.Bacteroidia	rs1014718	1	176802974	A	G	0.272901	-0.0562329	0.0119057	2.21169e-06	-0.0132	0.0163	0.4189	18334
class.Bacteroidia	rs111845179	14	59317502	T	C	0.061401	0.102648	0.0213843	9.23988e-07	-0.0111	0.0302	0.7133	16393
class.Bacteroidia	rs11929346	3	89322324	C	T	0.178765	-0.0638957	0.013282	1.10209e-06	0.0158	0.018	0.3794	18334
class.Bacteroidia	rs1555070	1	176772958	T	C	0.276418	-0.0557802	0.0118828	2.53468e-06	-0.0105	0.0158	0.5059	18329
class.Bacteroidia	rs17026797	3	89286083	T	G	0.181312	-0.061205	0.0132452	3.06715e-06	0.0155	0.0179	0.3842	18332
class.Bacteroidia	rs2032750	2	53831026	T	C	0.465899	-0.0508393	0.0106807	1.91509e-06	0.0088	0.0141	0.5318	17853
class.Bacteroidia	rs55773148	13	70523029	G	A	0.054962	-0.121514	0.0236759	3.89585e-07	0.0126	0.0314	0.6889	11349
class.Bacteroidia	rs6791217	3	89297466	T	G	0.181205	-0.0609063	0.0132875	3.43597e-06	0.0159	0.0178	0.3736	18332
class.Bacteroidia	rs7157380	14	59338832	C	G	0.060416	0.095928	0.0212848	4.63267e-06	-0.0089	0.03	0.7666	17297
class.Bacteroidia	rs74937713	3	89308895	T	A	0.181155	-0.0634567	0.0132218	1.25341e-06	-0.0159	0.0178	0.3709	18326
class.Bacteroidia	rs7546249	1	176792690	T	A	0.278013	-0.0567113	0.0118386	1.54814e-06	0.0096	0.0157	0.539	18333
class.Bacteroidia	rs7631304	3	89339527	G	A	0.178488	-0.0645771	0.0132957	8.36781e-07	0.0166	0.0181	0.3583	18334
class.Bacteroidia	rs929878	16	74290641	C	T	0.273873	-0.0548532	0.012153	4.73377e-06	0.0062	0.0166	0.7086	18334
class.Betaproteobacteria	rs11128180	3	70592215	A	G	0.231642	0.0592944	0.0128769	3.67144e-06	0.0027	0.0167	0.8713	17151
class.Betaproteobacteria	rs12467854	2	239888758	G	C	0.217245	0.0641363	0.0131766	1.09863e-06	-0.0156	0.0173	0.3664	17038
class.Betaproteobacteria	rs1511453	4	23588462	A	G	0.062427	0.0923492	0.0199158	4.75765e-06	0.0037	0.0291	0.8973	17085
class.Betaproteobacteria	rs1859743	7	111285576	T	C	0.438504	-0.0514427	0.0109683	2.19743e-06	0.0249	0.015	0.09665	17043
class.Betaproteobacteria	rs1928341	1	153240013	A	G	0.427994	0.0525581	0.0110408	2.01529e-06	-0.035	0.0142	0.01343	17150
class.Betaproteobacteria	rs2367850	3	193456274	G	C	0.210167	0.064006	0.0130374	9.11762e-07	-0.0133	0.0183	0.4665	16717
class.Betaproteobacteria	rs4033856	4	45642485	C	T	0.127415	0.0832423	0.0167237	5.17166e-07	-0.0054	0.0222	0.8093	15945
class.Betaproteobacteria	rs4511740	2	239865055	G	A	0.226406	0.0613973	0.0128084	1.6587e-06	0.0042	0.017	0.8049	17150
class.Betaproteobacteria	rs4591362	2	239877738	A	G	0.200029	0.061302	0.0134714	4.43708e-06	0.0057	0.0177	0.7482	17043
class.Betaproteobacteria	rs6087811	20	30596130	T	G	0.071626	-0.0978177	0.0198522	7.44305e-07	0.0057	0.0269	0.832	16184
class.Betaproteobacteria	rs62191117	2	239900775	A	G	0.213774	0.0641044	0.0132271	1.16555e-06	0.0153	0.0176	0.3864	17029
class.Betaproteobacteria	rs62395635	5	173497796	T	C	0.064499	0.109741	0.0236	2.94091e-06	0.0423	0.0303	0.1627	15108
class.Betaproteobacteria	rs9964679	18	26569901	A	G	0.309121	0.052911	0.0114866	4.8458e-06	0.0303	0.0158	0.05467	17151
class.Clostridia	rs10774377	12	5942519	A	G	0.302729	0.052659	0.0113858	3.24401e-06	0.0098	0.0161	0.5423	18330
class.Clostridia	rs112334273	21	40703251	G	A	0.209821	0.0641008	0.0127404	3.81407e-07	-0.0226	0.0184	0.2176	18217
class.Clostridia	rs13179700	5	149077788	T	C	0.350426	0.0511937	0.0109569	3.37083e-06	-0.0139	0.0146	0.339	18338
class.Clostridia	rs2273429	14	52494072	A	G	0.123239	-0.0724037	0.0153105	4.52136e-06	-0.033	0.0216	0.1276	18337
class.Clostridia	rs6814436	4	161507301	T	C	0.142643	0.0739995	0.0150815	9.65098e-07	0.0156	0.0199	0.4346	18336
class.Clostridia	rs6815608	4	152131744	T	C	0.075296	0.103803	0.0210883	4.01857e-07	0.0192	0.0313	0.5407	16731
class.Clostridia	rs72915163	18	48792829	T	C	0.254928	-0.0581025	0.0120557	1.34295e-06	0.0232	0.0165	0.1605	18317
class.Coriobacteriia	rs11250875	10	1922731	T	C	0.204368	0.06075	0.0130939	4.82844e-06	0.0125	0.017	0.4609	17690
class.Coriobacteriia	rs1816223	12	11494021	A	G	0.233121	-0.0586265	0.0129006	4.84114e-06	0.0078	0.0176	0.6572	17688
class.Coriobacteriia	rs240104	1	176571431	T	C	0.225475	-0.0603429	0.0126849	1.51603e-06	-0.0377	0.0181	0.03721	17577
class.Coriobacteriia	rs34739816	17	37376685	G	T	0.069916	0.0965017	0.0207666	3.88358e-06	-0.0031	0.0272	0.908	16593
class.Coriobacteriia	rs719099	10	65799217	A	G	0.123596	0.0778402	0.0155815	5.43317e-07	-0.0173	0.0223	0.4386	17687
class.Deltaproteobacteria	rs112381107	9	15269705	C	T	0.049683	0.206594	0.0456908	4.63054e-06	-0.0092	0.0332	0.7809	4457
class.Deltaproteobacteria	rs11599763	10	11855599	T	C	0.406163	-0.0544219	0.0117397	3.94123e-06	-0.0113	0.0151	0.4549	15168
class.Deltaproteobacteria	rs17791387	9	81834426	A	G	0.174874	-0.0735881	0.0154246	1.60223e-06	-0.0174	0.0198	0.3801	15071
class.Deltaproteobacteria	rs4506934	17	2856662	C	T	0.105223	-0.0936514	0.02012	3.58887e-06	0.0293	0.03	0.3294	15061
class.Deltaproteobacteria	rs6058181	20	33694801	C	T	0.119973	0.0825716	0.0165958	3.39554e-07	-0.026	0.0209	0.2131	15100
class.Deltaproteobacteria	rs62020470	15	96161065	A	G	0.277368	-0.0585411	0.0129358	4.85084e-06	0.0029	0.0155	0.8507	15168
class.Erysipelotrichia	rs10781552	10	133897233	C	T	0.301011	-0.0552212	0.0116074	2.33114e-06	-0.0058	0.0156	0.7079	17789
class.Erysipelotrichia	rs17530232	13	40385457	A	G	0.065002	0.10305	0.0224648	2.79123e-06	-0.0581	0.0319	0.06848	16622
class.Erysipelotrichia	rs2300774	3	195793712	G	A	0.404515	0.0524152	0.0106784	8.95466e-07	-0.0006	0.0147	0.9695	18216
class.Erysipelotrichia	rs35161940	17	70327224	T	C	0.114769	-0.0806041	0.0167641	1.8451e-06	0.0109	0.0241	0.6507	18213
class.Erysipelotrichia	rs3804140	3	195807607	T	C	0.405192	0.0488296	0.0106791	4.6783e-06	0.0002	0.0147	0.9899	18215
class.Erysipelotrichia	rs4078432	14	48997206	C	T	0.189295	-0.0608929	0.0133764	4.23104e-06	0.002	0.0182	0.9144	17789
class.Erysipelotrichia	rs62504403	8	38803551	C	T	0.235155	0.0681159	0.0127883	1.12265e-07	0.0048	0.0171	0.7795	16981
class.Erysipelotrichia	rs7234058	18	5830507	T	C	0.094294	-0.0945759	0.0194091	9.12341e-07	0.016	0.0241	0.5064	16874
class.Erysipelotrichia	rs8003149	14	56156504	C	T	0.27694	0.0538798	0.0116888	4.08475e-06	0.0088	0.0154	0.5689	18213
class.Erysipelotrichia	rs9867473	3	195831098	A	C	0.450022	0.0500323	0.0107046	2.35731e-06	0.0044	0.0147	0.7631	18089
class.Gammaproteobacteria	rs11181912	12	43572952	G	A	0.325464	-0.0579153	0.0118796	9.94762e-07	-0.0008	0.0147	0.9583	16017
class.Gammaproteobacteria	rs1399856	8	115146828	A	C	0.380756	0.0539136	0.0116717	3.96403e-06	-0.0231	0.0146	0.1151	16022
class.Gammaproteobacteria	rs59250079	2	167951599	G	T	0.15265	0.0700235	0.0147462	1.38883e-06	0.0069	0.0194	0.7206	16022
class.Gammaproteobacteria	rs6469506	8	115123937	T	A	0.380138	0.0541424	0.0116333	3.28982e-06	0.0235	0.0146	0.1088	16023
class.Gammaproteobacteria	rs6706173	2	167986992	A	C	0.155841	0.074251	0.0146392	1.99495e-07	0.0118	0.0192	0.5404	16020
class.Gammaproteobacteria	rs6984998	8	115175017	T	C	0.294332	-0.0558111	0.0121384	3.79057e-06	0.0169	0.0157	0.2814	16025
class.Gammaproteobacteria	rs7572454	2	167966172	A	G	0.158589	0.0720097	0.0143428	3.4366e-07	0.0107	0.019	0.5737	16024
class.Gammaproteobacteria	rs9494710	6	137612554	C	T	0.362004	-0.0549673	0.0120924	4.54607e-06	0.0151	0.0152	0.3175	15650
class.Lentisphaeria	rs11770843	7	146795379	C	T	0.28254	0.109431	0.0234879	1.90729e-06	-0.0094	0.016	0.558	4705
class.Lentisphaeria	rs17114848	15	25162535	G	A	0.12701	0.152377	0.0324332	4.05865e-06	-0.0034	0.0286	0.9053	4734
class.Lentisphaeria	rs2031282	13	20687179	A	G	0.167967	0.122369	0.0270329	4.3826e-06	0.0085	0.021	0.6873	4734
class.Lentisphaeria	rs2731834	5	94720245	C	G	0.276293	0.109438	0.023693	4.24358e-06	0.0175	0.0158	0.2685	4733
class.Lentisphaeria	rs2825714	21	21023966	A	G	0.134851	-0.13741	0.0289246	1.72211e-06	-0.0189	0.0238	0.4281	4734
class.Lentisphaeria	rs62570196	9	111086170	C	T	0.075522	-0.21635	0.0439866	1.07926e-06	-0.0258	0.0272	0.3442	3712
class.Lentisphaeria	rs77599476	20	61394262	A	G	0.055058	0.230292	0.0480168	1.86133e-06	-0.03	0.0325	0.357	3722
class.Melainabacteria	rs11150282	16	80493705	T	C	0.319607	0.0989487	0.0196972	6.02892e-07	-0.0339	0.0154	0.02741	5873
class.Melainabacteria	rs12493406	3	14280171	T	C	0.103632	-0.15402	0.0291985	2.4088e-07	-0.0497	0.0221	0.02494	5777
class.Melainabacteria	rs13072729	3	14296762	C	T	0.103588	-0.150581	0.0291628	2.95622e-07	-0.0502	0.0221	0.02299	5775
class.Melainabacteria	rs4129395	9	115975389	G	A	0.436633	0.0896187	0.0185106	1.48056e-06	0.002	0.014	0.8859	5887
class.Melainabacteria	rs6773199	3	14268381	A	G	0.103288	-0.149007	0.0286017	1.54482e-07	-0.0518	0.0222	0.01982	5775
class.Melainabacteria	rs79790072	15	100747683	T	C	0.052129	0.226722	0.0487841	3.29009e-06	-0.0391	0.0488	0.4221	4107
class.Melainabacteria	rs9864379	3	14306949	T	C	0.103425	-0.159735	0.0292553	5.3606e-08	-0.0497	0.0223	0.0258	5777
class.Methanobacteria	rs10202904	2	125440268	T	G	0.427545	-0.121754	0.0235357	3.0143e-07	-0.01	0.0142	0.4818	3695
class.Methanobacteria	rs11123059	2	125429006	G	A	0.437711	-0.108366	0.0234918	4.87171e-06	-0.0081	0.014	0.5632	3694
class.Methanobacteria	rs62240373	3	15024811	A	G	0.094978	-0.199025	0.0418668	2.75197e-06	-0.0443	0.0246	0.07133	3383
class.Methanobacteria	rs62240380	3	15038202	T	C	0.095571	-0.19333	0.0413119	3.32363e-06	-0.0451	0.0245	0.06538	3385
class.Methanobacteria	rs62241835	3	15013348	G	T	0.095236	-0.203385	0.0417931	1.63281e-06	-0.0458	0.0248	0.0642	3383
class.Methanobacteria	rs6776814	3	15053083	T	C	0.09571	-0.199566	0.0411825	1.63062e-06	-0.0461	0.0245	0.05958	3385
class.Methanobacteria	rs73457410	13	41956181	A	G	0.076556	0.21534	0.0436695	1.40855e-06	-0.0224	0.0266	0.401	3498
class.Methanobacteria	rs894996	4	104418307	C	A	0.075668	0.216999	0.0449076	1.87557e-06	-0.0382	0.0272	0.1604	3582
class.Mollicutes	rs10099153	8	59485759	G	C	0.314778	0.0680709	0.0143495	2.82984e-06	-0.0166	0.0149	0.2629	11389
class.Mollicutes	rs10108398	8	59440824	G	A	0.272574	0.0769142	0.0153953	1.09e-06	0.0111	0.0158	0.4845	10932
class.Mollicutes	rs10111506	8	59454408	T	A	0.321864	0.0690892	0.0142385	1.60296e-06	-0.0128	0.0148	0.386	11392
class.Mollicutes	rs11890098	2	157532549	A	G	0.235591	0.074438	0.0153389	9.56571e-07	0.0024	0.0162	0.8828	11392
class.Mollicutes	rs12476593	2	157502466	G	C	0.213808	0.0733315	0.015929	3.84459e-06	-0.0047	0.017	0.7817	11371
class.Mollicutes	rs12566890	1	61850864	T	G	0.082628	-0.101147	0.0230978	3.65095e-06	-0.0352	0.0267	0.1865	11371
class.Mollicutes	rs12711448	1	109937931	C	T	0.295747	-0.0678962	0.0149073	4.50662e-06	0.0173	0.0153	0.2592	11002
class.Mollicutes	rs3768491	1	109965986	A	G	0.296288	-0.0681052	0.0149061	4.23352e-06	0.0175	0.0154	0.2561	11002
class.Mollicutes	rs6043847	20	16259524	T	C	0.068086	-0.114937	0.0248606	4.55476e-06	-0.0161	0.0286	0.5721	11130
class.Mollicutes	rs638542	1	109845252	G	A	0.296059	-0.0680361	0.0149555	4.48578e-06	0.0193	0.0154	0.211	10999
class.Mollicutes	rs6867857	5	148784624	A	C	0.073987	0.122004	0.0268882	2.41516e-06	-0.0068	0.0292	0.8166	10391
class.Mollicutes	rs72901605	11	47103877	T	C	0.190775	-0.0841852	0.0178119	3.2579e-06	0.0204	0.0179	0.2542	10526
class.Mollicutes	rs74603314	14	46519718	T	C	0.048655	0.221639	0.0462918	1.55689e-06	0.0747	0.043	0.08237	4499
class.Mollicutes	rs7825996	8	59468651	T	A	0.315253	0.0683138	0.0143454	2.59558e-06	-0.0166	0.0149	0.264	11390
class.Negativicutes	rs13086907	3	142135117	G	A	0.211638	0.0625312	0.0131735	1.95488e-06	0.0132	0.017	0.4378	18163
class.Negativicutes	rs1643968	5	165266628	T	C	0.297126	-0.0565284	0.0112298	4.14596e-07	0.0026	0.015	0.863	18170
class.Negativicutes	rs34660854	3	142217069	A	G	0.202639	0.0613122	0.0133433	4.2553e-06	0.0113	0.0171	0.5074	18169
class.Negativicutes	rs4722181	7	22817571	T	G	0.482765	0.0501306	0.0105798	2.00112e-06	0.0137	0.0139	0.3224	18163
class.Negativicutes	rs60274479	16	21249925	T	C	0.195563	-0.0659623	0.0134137	1.1623e-06	-0.0137	0.0245	0.5766	17610
class.Negativicutes	rs61249479	9	124912908	A	C	0.092522	0.0777075	0.0168628	2.95471e-06	0.0154	0.0236	0.515	18165
class.Negativicutes	rs71405394	15	101245088	G	A	0.063	-0.114178	0.02405	2.16631e-06	0.0229	0.0301	0.4466	13861
class.Negativicutes	rs73232831	4	17413426	G	A	0.057289	-0.151829	0.0314932	1.87452e-06	0.012	0.0324	0.711	9382
class.Verrucomicrobiae	rs11184341	1	105422565	G	C	0.307392	0.0655342	0.0142231	4.13405e-06	0.0135	0.0154	0.382	11864
class.Verrucomicrobiae	rs113634144	4	95016155	T	G	0.257307	0.0736904	0.0150133	1.11617e-06	0.0053	0.0163	0.7443	11860
class.Verrucomicrobiae	rs117107102	18	49473635	A	G	0.03986	0.204683	0.0431573	2.91821e-06	-0.0771	0.0377	0.04066	4975
class.Verrucomicrobiae	rs11729256	4	95027272	T	C	0.256866	0.0749798	0.0150177	6.7309e-07	0.0065	0.0163	0.6894	11861
class.Verrucomicrobiae	rs12416161	10	5076367	T	C	0.18087	0.0762496	0.0165564	3.49953e-06	-0.0431	0.0192	0.02488	11864
class.Verrucomicrobiae	rs12908520	15	97570657	G	A	0.432457	0.0618926	0.0130946	2.17163e-06	-0.0101	0.0139	0.4666	11863
class.Verrucomicrobiae	rs2169719	4	95072730	G	A	0.276941	0.0678055	0.0145321	3.05756e-06	0.0128	0.0157	0.4148	11859
class.Verrucomicrobiae	rs2602429	16	81063149	C	T	0.237897	0.0746844	0.0156194	2.58297e-06	0.0072	0.0176	0.6811	11690
class.Verrucomicrobiae	rs4242783	10	5064327	G	A	0.26515	0.0689292	0.0147693	2.63612e-06	-0.0447	0.017	0.008685	11690
class.Verrucomicrobiae	rs4936098	11	130280667	A	G	0.376186	0.0648843	0.0135928	1.12221e-06	-0.0095	0.015	0.5264	11858
class.Verrucomicrobiae	rs56161035	4	95059232	T	C	0.278825	0.068225	0.0144539	2.31672e-06	0.0142	0.0156	0.3653	11865
class.Verrucomicrobiae	rs74542928	4	100544188	T	C	0.091787	0.112164	0.0236422	1.63222e-06	-0.013	0.024	0.5886	11216
class.Verrucomicrobiae	rs9349825	6	56341481	A	G	0.268384	-0.0704036	0.0147128	2.53687e-06	-0.0074	0.0158	0.6389	11858
order.Actinomycetales	rs114313061	12	7979715	C	A	0.298865	0.0799652	0.0175481	4.72855e-06	0.0235	0.0157	0.1336	7667
order.Actinomycetales	rs2889192	9	76394568	G	T	0.24856	0.0884052	0.0194997	3.96723e-06	0.0046	0.017	0.7852	7711
order.Actinomycetales	rs6488662	12	7955685	C	T	0.296917	0.0810178	0.0175359	3.94319e-06	0.0207	0.0161	0.2007	7711
order.Bacillales	rs10233278	7	117496144	T	C	0.433207	-0.116319	0.0248527	3.50803e-06	0.0011	0.014	0.9381	3239
order.Bacillales	rs4580666	4	127755653	A	C	0.157385	-0.163994	0.0353406	3.60606e-06	-0.0021	0.0191	0.9131	3077
order.Bacillales	rs4617108	7	49423832	A	G	0.0717415	0.248861	0.0525929	1.97506e-06	-0.0177	0.0309	0.5671	3018
order.Bacillales	rs62640857	12	69332975	A	G	0.178325	0.148238	0.0326455	4.49259e-06	0.0093	0.0188	0.622	3235
order.Bacillales	rs74420793	4	127766709	A	G	0.157677	-0.164413	0.0353763	3.07323e-06	-0.0023	0.019	0.9043	3077
order.Bacillales	rs76860190	21	28705495	G	A	0.139095	-0.182277	0.0356769	4.0448e-07	-0.0187	0.0219	0.393	3217
order.Bacteroidales	rs1014718	1	176802974	A	G	0.272901	-0.0562329	0.0119057	2.21169e-06	-0.0132	0.0163	0.4189	18334
order.Bacteroidales	rs111845179	14	59317502	T	C	0.061401	0.102648	0.0213843	9.23988e-07	-0.0111	0.0302	0.7133	16393
order.Bacteroidales	rs11929346	3	89322324	C	T	0.178765	-0.0638957	0.013282	1.10209e-06	0.0158	0.018	0.3794	18334
order.Bacteroidales	rs1555070	1	176772958	T	C	0.276418	-0.0557802	0.0118828	2.53468e-06	-0.0105	0.0158	0.5059	18329
order.Bacteroidales	rs17026797	3	89286083	T	G	0.181312	-0.061205	0.0132452	3.06715e-06	0.0155	0.0179	0.3842	18332
order.Bacteroidales	rs2032750	2	53831026	T	C	0.465899	-0.0508393	0.0106807	1.91509e-06	0.0088	0.0141	0.5318	17853
order.Bacteroidales	rs55773148	13	70523029	G	A	0.054962	-0.121514	0.0236759	3.89585e-07	0.0126	0.0314	0.6889	11349
order.Bacteroidales	rs6791217	3	89297466	T	G	0.181205	-0.0609063	0.0132875	3.43597e-06	0.0159	0.0178	0.3736	18332
order.Bacteroidales	rs7157380	14	59338832	C	G	0.060416	0.095928	0.0212848	4.63267e-06	-0.0089	0.03	0.7666	17297
order.Bacteroidales	rs74937713	3	89308895	T	A	0.181155	-0.0634567	0.0132218	1.25341e-06	-0.0159	0.0178	0.3709	18326
order.Bacteroidales	rs7546249	1	176792690	T	A	0.278013	-0.0567113	0.0118386	1.54814e-06	0.0096	0.0157	0.539	18333
order.Bacteroidales	rs7631304	3	89339527	G	A	0.178488	-0.0645771	0.0132957	8.36781e-07	0.0166	0.0181	0.3583	18334
order.Bacteroidales	rs929878	16	74290641	C	T	0.273873	-0.0548532	0.012153	4.73377e-06	0.0062	0.0166	0.7086	18334
order.Bifidobacteriales	rs10171677	2	135446390	A	G	0.508766	0.0617726	0.0120414	1.3951e-07	0.0088	0.0154	0.5698	14795
order.Bifidobacteriales	rs10187402	2	135771974	G	C	0.238131	0.0858488	0.013139	9.54022e-11	0.0776	0.0286	0.006631	14910
order.Bifidobacteriales	rs10209482	2	136191314	C	A	0.105727	0.100369	0.0167782	7.3087e-10	-0.0577	0.026	0.02649	14915
order.Bifidobacteriales	rs10841473	12	20378911	G	C	0.260876	-0.0613031	0.0128844	2.28067e-06	0.0039	0.0158	0.8045	14914
order.Bifidobacteriales	rs10928513	2	135456759	T	C	0.51532	0.0661817	0.0120901	2.74149e-08	0.0148	0.0156	0.3428	14914
order.Bifidobacteriales	rs10928542	2	136410299	A	G	0.228577	0.089148	0.0131939	3.35027e-11	-0.055	0.0263	0.03643	14915
order.Bifidobacteriales	rs11742144	5	422178	A	G	0.389308	0.0567456	0.0121319	4.22226e-06	-0.0034	0.0142	0.8098	14915
order.Bifidobacteriales	rs11745923	5	475408	G	T	0.392122	0.0579759	0.0121021	2.49154e-06	-0.0064	0.0143	0.6552	14914
order.Bifidobacteriales	rs11884903	2	136016079	C	T	0.106903	0.10087	0.0167534	5.71613e-10	-0.0694	0.0299	0.02029	14915
order.Bifidobacteriales	rs12328663	2	135832131	C	T	0.114356	0.103102	0.0165247	1.19017e-10	-0.0645	0.0286	0.02409	14915
order.Bifidobacteriales	rs12619365	2	136398174	T	C	0.228374	0.0882348	0.0132438	5.98505e-11	-0.0556	0.0264	0.0351	14915
order.Bifidobacteriales	rs12988076	2	136569848	C	A	0.271415	0.0950707	0.0130076	8.80585e-13	-0.0432	0.027	0.1103	14915
order.Bifidobacteriales	rs13010498	2	136942326	C	G	0.323944	-0.0686178	0.0127744	6.08511e-08	-0.0528	0.0204	0.009625	14795
order.Bifidobacteriales	rs13020688	2	192878532	G	A	0.372389	0.0584045	0.0122081	1.57375e-06	-0.0116	0.0153	0.4487	14795
order.Bifidobacteriales	rs13389481	2	135796410	A	C	0.107254	0.103565	0.0169081	3.30642e-10	-0.0707	0.0326	0.03031	14914
order.Bifidobacteriales	rs13402101	2	135785066	A	T	0.1114	0.100794	0.0166182	5.18565e-10	0.0677	0.029	0.01979	14915
order.Bifidobacteriales	rs13404551	2	136721995	C	T	0.245743	0.109896	0.0128982	7.02334e-17	-0.0489	0.0259	0.05933	14913
order.Bifidobacteriales	rs13427494	2	136166536	A	G	0.105291	0.0997286	0.0167832	9.34799e-10	-0.0562	0.0261	0.03148	14915
order.Bifidobacteriales	rs1374292	2	135654168	A	G	0.416314	0.0560281	0.0119238	1.80402e-06	-0.003	0.0193	0.8767	14915
order.Bifidobacteriales	rs1375132	2	135954405	G	A	0.231067	0.0852178	0.0131068	1.48688e-10	-0.0746	0.0285	0.008766	14913
order.Bifidobacteriales	rs1530559	2	135755629	G	A	0.417827	0.0738295	0.0119721	5.23222e-10	-0.0101	0.024	0.6749	14795
order.Bifidobacteriales	rs16831498	2	136027264	C	G	0.106168	0.0997539	0.0167975	9.39529e-10	0.0694	0.03	0.02068	14915
order.Bifidobacteriales	rs1869829	2	135877562	G	A	0.234451	0.0864572	0.0130942	6.86967e-11	-0.0603	0.0262	0.02141	14915
order.Bifidobacteriales	rs1961273	2	137602926	C	T	0.236972	0.0688125	0.0131699	1.69731e-07	0.0071	0.0162	0.66	14915
order.Bifidobacteriales	rs1979033	2	135705558	A	G	0.466791	0.0751261	0.011965	1.05295e-10	-0.0029	0.0205	0.888	14911
order.Bifidobacteriales	rs2053726	2	135610154	G	A	0.413346	0.0545378	0.0119448	3.21107e-06	-0.0032	0.02	0.8736	14915
order.Bifidobacteriales	rs218174	2	136658345	G	A	0.248322	0.106576	0.0129157	7.24535e-16	-0.0486	0.0258	0.059	14914
order.Bifidobacteriales	rs2236783	2	136594158	G	A	0.271763	0.0990142	0.0130235	1.15155e-13	-0.0445	0.0271	0.1008	14915
order.Bifidobacteriales	rs2322660	2	136557319	C	T	0.271247	0.0947183	0.0130034	9.9749e-13	-0.0437	0.027	0.1061	14915
order.Bifidobacteriales	rs28453840	2	136522941	G	A	0.254433	0.0917865	0.013238	1.24158e-11	-0.0504	0.0277	0.06913	14915
order.Bifidobacteriales	rs2874739	2	135818907	T	C	0.114408	0.102639	0.0165213	1.70686e-10	-0.0661	0.0287	0.02117	14915
order.Bifidobacteriales	rs309134	2	136755684	A	G	0.230313	0.106886	0.0130931	1.35404e-15	-0.0501	0.0266	0.05934	14915
order.Bifidobacteriales	rs309149	2	136698098	T	C	0.230347	0.100981	0.0130968	4.39136e-14	-0.0436	0.0261	0.09447	14915
order.Bifidobacteriales	rs309160	2	136685228	T	C	0.246614	0.107558	0.0129098	3.13924e-16	-0.0471	0.0258	0.06744	14915
order.Bifidobacteriales	rs309168	2	136670298	T	C	0.247755	0.106802	0.0129127	5.10473e-16	-0.0471	0.0257	0.06708	14915
order.Bifidobacteriales	rs309180	2	136614255	G	A	0.280825	0.105398	0.0129254	1.36101e-15	-0.0535	0.0269	0.04704	14915
order.Bifidobacteriales	rs313519	2	136439517	C	A	0.22862	0.0918404	0.0131984	8.33091e-12	-0.0548	0.0263	0.03668	14915
order.Bifidobacteriales	rs35564151	2	135372951	G	A	0.51677	0.060003	0.0120378	4.51455e-07	0.0031	0.0149	0.8358	14795
order.Bifidobacteriales	rs3769002	2	136626004	C	T	0.088893	0.110269	0.0182031	2.21633e-09	-0.0559	0.0307	0.06892	14915
order.Bifidobacteriales	rs3806502	2	136288273	T	C	0.106506	0.0963562	0.0167783	2.90173e-09	-0.0578	0.026	0.02626	14915
order.Bifidobacteriales	rs4954242	2	136100473	G	A	0.104483	0.0984128	0.0168579	2.41387e-09	-0.0523	0.0249	0.03607	14915
order.Bifidobacteriales	rs4954272	2	136376515	G	A	0.098469	0.0894562	0.0175181	3.17205e-07	-0.0626	0.0265	0.01793	14915
order.Bifidobacteriales	rs4954280	2	136420690	G	A	0.228514	0.0905248	0.0131927	1.70194e-11	-0.0544	0.0263	0.03821	14915
order.Bifidobacteriales	rs4954396	2	136927557	C	A	0.284369	0.0686706	0.0126526	5.27234e-08	-0.0329	0.0192	0.08678	14915
order.Bifidobacteriales	rs4954555	2	136793114	C	T	0.060142	0.106541	0.0234515	3.47735e-06	-0.0703	0.0393	0.07369	10039
order.Bifidobacteriales	rs4954567	2	136901587	T	G	0.291991	0.0723039	0.0125803	9.64234e-09	-0.0292	0.019	0.1255	14915
order.Bifidobacteriales	rs4954570	2	136917355	C	G	0.217671	0.0742847	0.0134587	2.61133e-08	0.0453	0.0205	0.02722	14913
order.Bifidobacteriales	rs4954578	2	136958593	C	T	0.28208	0.0667746	0.0126549	1.3701e-07	-0.0336	0.0193	0.0822	14915
order.Bifidobacteriales	rs4954633	2	136546635	T	C	0.068713	0.118224	0.0215004	1.66902e-08	-0.0626	0.0321	0.05142	12287
order.Bifidobacteriales	rs4957061	5	521096	T	C	0.47432	0.0569873	0.0116907	1.1517e-06	-0.0115	0.0152	0.4508	14795
order.Bifidobacteriales	rs55842567	5	437586	A	G	0.392501	0.0568864	0.0121195	4.72746e-06	-0.0036	0.0142	0.8006	14915
order.Bifidobacteriales	rs56108664	5	537890	T	C	0.192809	0.0745679	0.0157213	1.36916e-06	-0.0044	0.0181	0.8083	14041
order.Bifidobacteriales	rs57829242	2	135984172	G	A	0.107293	0.100605	0.0167536	6.47531e-10	-0.0694	0.0297	0.01959	14915
order.Bifidobacteriales	rs632632	2	136638216	C	T	0.246247	0.104541	0.0129145	2.42158e-15	-0.047	0.0257	0.06745	14915
order.Bifidobacteriales	rs638382	2	135288740	T	C	0.451486	-0.0602866	0.0122474	5.56322e-07	-0.0084	0.0145	0.562	14148
order.Bifidobacteriales	rs6430551	2	135621556	C	T	0.413729	0.0561005	0.0119488	1.63915e-06	-0.0017	0.02	0.9331	14915
order.Bifidobacteriales	rs6430580	2	136321951	G	A	0.097061	0.0961699	0.0174837	1.96311e-08	-0.0768	0.0257	0.00282	14915
order.Bifidobacteriales	rs6430601	2	136854537	T	G	0.149371	0.0845099	0.016945	2.45988e-07	-0.0038	0.0231	0.8709	14913
order.Bifidobacteriales	rs6721838	2	135935049	G	A	0.110252	0.0989763	0.016606	6.53413e-10	-0.0723	0.0296	0.01464	14915
order.Bifidobacteriales	rs6723108	2	135479980	T	G	0.514692	0.0727293	0.0121264	7.69868e-10	0.0001	0.0183	0.9951	14915
order.Bifidobacteriales	rs6733130	2	135666553	C	A	0.416277	0.0575006	0.0119213	9.71174e-07	-0.0028	0.0192	0.8841	14915
order.Bifidobacteriales	rs6738563	2	135689188	T	G	0.467044	0.0725204	0.0119731	4.67454e-10	-0.0019	0.0205	0.9258	14911
order.Bifidobacteriales	rs6739713	2	136488978	G	A	0.212031	0.079104	0.0133801	7.39455e-09	-0.0481	0.0267	0.07203	14915
order.Bifidobacteriales	rs6747073	2	135915358	C	T	0.232322	0.0811539	0.0130946	9.75938e-10	-0.0598	0.0262	0.02255	14913
order.Bifidobacteriales	rs687670	2	136740900	C	T	0.246054	0.111069	0.0129109	2.49064e-17	-0.0512	0.0261	0.04962	14915
order.Bifidobacteriales	rs71348714	2	136455600	G	A	0.261748	0.0916988	0.0131961	9.52527e-12	-0.0579	0.0263	0.02777	14915
order.Bifidobacteriales	rs71348715	2	136535410	G	T	0.253186	0.0924882	0.013249	8.94288e-12	-0.0488	0.0276	0.07692	14915
order.Bifidobacteriales	rs72847650	2	137051974	A	C	0.433516	-0.0610109	0.0124041	5.13496e-07	0.0511	0.0186	0.006114	14030
order.Bifidobacteriales	rs73797465	5	142793467	T	G	0.070479	-0.0942612	0.0208421	4.8495e-06	0.0696	0.0297	0.01924	14795
order.Bifidobacteriales	rs745500	2	136583192	G	A	0.271343	0.0957105	0.0130067	6.2933e-13	-0.0441	0.0271	0.1031	14915
order.Bifidobacteriales	rs7568525	2	135849613	A	G	0.113445	0.101618	0.0165713	2.11082e-10	-0.063	0.0286	0.02769	14915
order.Bifidobacteriales	rs7573600	2	135861497	C	G	0.112208	0.100478	0.0165332	3.50802e-10	0.0755	0.0315	0.01653	14915
order.Bifidobacteriales	rs7588568	2	189805077	A	C	0.27919	-0.060716	0.0130605	3.73042e-06	-0.0077	0.0161	0.6328	14913
order.Bifidobacteriales	rs7603805	2	135893853	G	A	0.112121	0.10007	0.0165245	4.42905e-10	-0.0727	0.0295	0.01383	14915
order.Bifidobacteriales	rs7605229	2	136228887	T	C	0.105246	0.0968858	0.0167904	2.76532e-09	-0.0601	0.0261	0.02128	14915
order.Bifidobacteriales	rs857444	6	14617591	C	T	0.349254	0.0553965	0.0120669	3.82492e-06	-0.007	0.0147	0.6367	14914
order.Bifidobacteriales	rs998451	2	135429288	G	A	0.544561	0.0680146	0.0121454	7.44467e-09	0.009	0.0152	0.5546	14915
order.Burkholderiales	rs12467854	2	239888758	G	C	0.217245	0.0659334	0.0131966	5.91277e-07	-0.0156	0.0173	0.3664	16984
order.Burkholderiales	rs12867878	13	58708500	A	G	0.372226	-0.0511254	0.0112417	4.64784e-06	0.0139	0.0146	0.3425	17097
order.Burkholderiales	rs1859743	7	111285576	T	C	0.438504	-0.0502032	0.0109857	3.9369e-06	0.0249	0.015	0.09665	16989
order.Burkholderiales	rs1928341	1	153240013	A	G	0.427994	0.0507782	0.0110587	4.51508e-06	-0.035	0.0142	0.01343	17096
order.Burkholderiales	rs2321387	13	58689340	G	A	0.451341	-0.0508514	0.0109588	3.25787e-06	0.0215	0.0141	0.1257	17095
order.Burkholderiales	rs2367850	3	193456274	G	C	0.210167	0.06333	0.0130595	1.23614e-06	-0.0133	0.0183	0.4665	16664
order.Burkholderiales	rs4033856	4	45642485	C	T	0.127415	0.0833446	0.0167489	5.66823e-07	-0.0054	0.0222	0.8093	15897
order.Burkholderiales	rs4511740	2	239865055	G	A	0.226406	0.062814	0.0128284	1.00611e-06	0.0042	0.017	0.8049	17096
order.Burkholderiales	rs4591362	2	239877738	A	G	0.200029	0.0629179	0.0134926	2.67172e-06	0.0057	0.0177	0.7482	16989
order.Burkholderiales	rs6087811	20	30596130	T	G	0.071626	-0.101587	0.0198817	2.88374e-07	0.0057	0.0269	0.832	16135
order.Burkholderiales	rs62191117	2	239900775	A	G	0.213774	0.0679995	0.0132471	2.79099e-07	0.0153	0.0176	0.3864	16975
order.Burkholderiales	rs62395635	5	173497796	T	C	0.064499	0.109911	0.0236375	2.90228e-06	0.0423	0.0303	0.1627	15062
order.Burkholderiales	rs7638039	3	70588939	T	C	0.24173	0.0580987	0.012673	4.83593e-06	0.0062	0.0164	0.7042	17078
order.Clostridiales	rs10774377	12	5942519	A	G	0.302729	0.0523003	0.0113859	3.80899e-06	0.0098	0.0161	0.5423	18330
order.Clostridiales	rs112334273	21	40703251	G	A	0.209821	0.0639383	0.0127404	4.07257e-07	-0.0226	0.0184	0.2176	18217
order.Clostridiales	rs13179700	5	149077788	T	C	0.350426	0.0510953	0.0109569	3.52111e-06	-0.0139	0.0146	0.339	18338
order.Clostridiales	rs2273429	14	52494072	A	G	0.123239	-0.0726191	0.0153105	4.16871e-06	-0.033	0.0216	0.1276	18337
order.Clostridiales	rs6814436	4	161507301	T	C	0.142643	0.0741858	0.0150814	9.06288e-07	0.0156	0.0199	0.4346	18336
order.Clostridiales	rs6815608	4	152131744	T	C	0.075296	0.104089	0.0210883	3.71989e-07	0.0192	0.0313	0.5407	16731
order.Clostridiales	rs72915163	18	48792829	T	C	0.254928	-0.0580246	0.0120558	1.39104e-06	0.0232	0.0165	0.1605	18317
order.Coriobacteriales	rs11250875	10	1922731	T	C	0.204368	0.06075	0.0130939	4.82844e-06	0.0125	0.017	0.4609	17690
order.Coriobacteriales	rs1816223	12	11494021	A	G	0.233121	-0.0586265	0.0129006	4.84114e-06	0.0078	0.0176	0.6572	17688
order.Coriobacteriales	rs240104	1	176571431	T	C	0.225475	-0.0603429	0.0126849	1.51603e-06	-0.0377	0.0181	0.03721	17577
order.Coriobacteriales	rs34739816	17	37376685	G	T	0.069916	0.0965017	0.0207666	3.88358e-06	-0.0031	0.0272	0.908	16593
order.Coriobacteriales	rs719099	10	65799217	A	G	0.123596	0.0778402	0.0155815	5.43317e-07	-0.0173	0.0223	0.4386	17687
order.Desulfovibrionales	rs112381107	9	15269705	C	T	0.049683	0.21009	0.0456974	3.21653e-06	-0.0092	0.0332	0.7809	4455
order.Desulfovibrionales	rs11599763	10	11855599	T	C	0.406163	-0.0554862	0.0117486	2.60698e-06	-0.0113	0.0151	0.4549	15144
order.Desulfovibrionales	rs16851319	1	203308383	G	C	0.181463	-0.0729137	0.0150954	2.70287e-06	-0.0116	0.0246	0.6377	15130
order.Desulfovibrionales	rs17791387	9	81834426	A	G	0.174874	-0.0727501	0.0154369	2.25294e-06	-0.0174	0.0198	0.3801	15047
order.Desulfovibrionales	rs2838334	21	45064961	G	A	0.313125	0.0569024	0.0124223	4.16791e-06	-0.016	0.0147	0.2784	15144
order.Desulfovibrionales	rs4506934	17	2856662	C	T	0.105223	-0.0953383	0.0201367	2.42998e-06	0.0293	0.03	0.3294	15037
order.Desulfovibrionales	rs6058181	20	33694801	C	T	0.119973	0.0836765	0.0166098	2.5277e-07	-0.026	0.0209	0.2131	15076
order.Desulfovibrionales	rs9928243	16	71541641	C	A	0.401825	-0.0544713	0.0117811	3.96636e-06	0.0181	0.0145	0.2122	15143
order.Enterobacteriales	rs2374342	2	42133542	C	A	0.351112	0.0582927	0.0126195	4.51618e-06	0.0025	0.0144	0.8632	13577
order.Enterobacteriales	rs62210023	20	55340092	A	G	0.333662	0.0606754	0.0130125	3.13163e-06	-0.016	0.0152	0.2921	13515
order.Enterobacteriales	rs78143293	18	57672335	A	G	0.155221	-0.0848521	0.0170415	1.19564e-06	-0.0186	0.02	0.3536	13572
order.Erysipelotrichales	rs10781552	10	133897233	C	T	0.301011	-0.0552212	0.0116074	2.33114e-06	-0.0058	0.0156	0.7079	17789
order.Erysipelotrichales	rs17530232	13	40385457	A	G	0.065002	0.10305	0.0224648	2.79123e-06	-0.0581	0.0319	0.06848	16622
order.Erysipelotrichales	rs2300774	3	195793712	G	A	0.404515	0.0524152	0.0106784	8.95466e-07	-0.0006	0.0147	0.9695	18216
order.Erysipelotrichales	rs35161940	17	70327224	T	C	0.114769	-0.0806041	0.0167641	1.8451e-06	0.0109	0.0241	0.6507	18213
order.Erysipelotrichales	rs3804140	3	195807607	T	C	0.405192	0.0488296	0.0106791	4.6783e-06	0.0002	0.0147	0.9899	18215
order.Erysipelotrichales	rs4078432	14	48997206	C	T	0.189295	-0.0608929	0.0133764	4.23104e-06	0.002	0.0182	0.9144	17789
order.Erysipelotrichales	rs62504403	8	38803551	C	T	0.235155	0.0681159	0.0127883	1.12265e-07	0.0048	0.0171	0.7795	16981
order.Erysipelotrichales	rs7234058	18	5830507	T	C	0.094294	-0.0945759	0.0194091	9.12341e-07	0.016	0.0241	0.5064	16874
order.Erysipelotrichales	rs8003149	14	56156504	C	T	0.27694	0.0538798	0.0116888	4.08475e-06	0.0088	0.0154	0.5689	18213
order.Erysipelotrichales	rs9867473	3	195831098	A	C	0.450022	0.0500323	0.0107046	2.35731e-06	0.0044	0.0147	0.7631	18089
order.Gastranaerophilales	rs11150282	16	80493705	T	C	0.319607	0.098235	0.0197127	7.36053e-07	-0.0339	0.0154	0.02741	5864
order.Gastranaerophilales	rs1221147	9	122046549	T	A	0.135685	0.126305	0.0279161	4.8596e-06	-0.0449	0.0209	0.03157	5759
order.Gastranaerophilales	rs12493406	3	14280171	T	C	0.103632	-0.154563	0.0292189	2.1985e-07	-0.0497	0.0221	0.02494	5768
order.Gastranaerophilales	rs13072729	3	14296762	C	T	0.103588	-0.151287	0.0291828	2.60655e-07	-0.0502	0.0221	0.02299	5766
order.Gastranaerophilales	rs4129395	9	115975389	G	A	0.436633	0.0904264	0.0185253	1.21742e-06	0.002	0.014	0.8859	5878
order.Gastranaerophilales	rs6773199	3	14268381	A	G	0.103288	-0.14963	0.0286206	1.37416e-07	-0.0518	0.0222	0.01982	5766
order.Gastranaerophilales	rs79790072	15	100747683	T	C	0.052129	0.226103	0.0488017	3.5381e-06	-0.0391	0.0488	0.4221	4104
order.Gastranaerophilales	rs9864379	3	14306949	T	C	0.103425	-0.160521	0.0292752	4.65873e-08	-0.0497	0.0223	0.0258	5768
order.Lactobacillales	rs11110282	12	100585559	A	G	0.06055	-0.10239	0.0217849	3.95665e-06	-0.0395	0.0294	0.1791	15956
order.Lactobacillales	rs11248956	16	1009552	C	T	0.227949	0.060765	0.0127103	1.18933e-06	-0.0172	0.0164	0.2947	17295
order.Lactobacillales	rs11249980	8	10132326	T	C	0.263902	-0.0594346	0.0123701	1.45487e-06	-0.0027	0.0158	0.865	17295
order.Lactobacillales	rs17151854	8	10236559	T	G	0.149144	-0.0716192	0.015851	3.09075e-06	-0.0319	0.0195	0.1017	17295
order.Lactobacillales	rs17708276	8	10199548	A	G	0.133178	-0.0835814	0.0166476	4.38008e-07	-0.0301	0.0207	0.1452	17184
order.Lactobacillales	rs28491054	8	10217186	G	A	0.159941	-0.0685019	0.0150995	3.5322e-06	-0.043	0.0191	0.02415	17287
order.Lactobacillales	rs2952251	8	10143164	A	G	0.264862	-0.0629317	0.0124177	3.36461e-07	-0.0016	0.0158	0.9171	17278
order.Lactobacillales	rs35344081	16	991253	G	A	0.22736	0.0642442	0.0127358	4.16066e-07	-0.0196	0.0165	0.2349	17292
order.Lactobacillales	rs4028634	17	40835649	T	C	0.397906	0.0532915	0.01101	1.34806e-06	-0.0061	0.0146	0.6776	17295
order.Lactobacillales	rs57872228	1	200418805	C	T	0.152019	-0.0688415	0.0146994	2.58252e-06	0.0036	0.0198	0.8539	17293
order.Lactobacillales	rs74352383	6	67570929	T	A	0.068327	-0.103396	0.021758	1.88028e-06	0.0072	0.027	0.7891	16442
order.Lactobacillales	rs76717940	3	94153993	T	A	0.059957	0.160943	0.0327	6.55312e-07	-0.0125	0.0307	0.6845	7976
order.Lactobacillales	rs77558518	5	174173171	A	G	0.065601	-0.106466	0.0223484	1.67435e-06	0.0123	0.0305	0.6873	15758
order.Lactobacillales	rs78938557	7	36349586	T	C	0.068035	0.10553	0.0233581	2.31087e-06	-0.0627	0.0303	0.03838	15152
order.Lactobacillales	rs8075910	17	40793704	T	G	0.383502	0.0505458	0.0110094	4.86193e-06	-0.0044	0.0144	0.7591	17290
order.Lactobacillales	rs9345899	6	67559323	A	G	0.110033	-0.0825155	0.0175761	3.78222e-06	0.0012	0.0222	0.9552	16523
order.Lactobacillales	rs9581006	13	24973509	C	T	0.0653718	0.22583	0.0469228	1.76596e-06	-0.0352	0.0405	0.3857	4224
order.Methanobacteriales	rs10202904	2	125440268	T	G	0.427545	-0.121754	0.0235357	3.0143e-07	-0.01	0.0142	0.4818	3695
order.Methanobacteriales	rs11123059	2	125429006	G	A	0.437711	-0.108366	0.0234918	4.87171e-06	-0.0081	0.014	0.5632	3694
order.Methanobacteriales	rs62240373	3	15024811	A	G	0.094978	-0.199025	0.0418668	2.75197e-06	-0.0443	0.0246	0.07133	3383
order.Methanobacteriales	rs62240380	3	15038202	T	C	0.095571	-0.19333	0.0413119	3.32363e-06	-0.0451	0.0245	0.06538	3385
order.Methanobacteriales	rs62241835	3	15013348	G	T	0.095236	-0.203385	0.0417931	1.63281e-06	-0.0458	0.0248	0.0642	3383
order.Methanobacteriales	rs6776814	3	15053083	T	C	0.09571	-0.199566	0.0411825	1.63062e-06	-0.0461	0.0245	0.05958	3385
order.Methanobacteriales	rs73457410	13	41956181	A	G	0.076556	0.21534	0.0436695	1.40855e-06	-0.0224	0.0266	0.401	3498
order.Methanobacteriales	rs894996	4	104418307	C	A	0.075668	0.216999	0.0449076	1.87557e-06	-0.0382	0.0272	0.1604	3582
order.MollicutesRF9	rs17235252	7	82536037	T	C	0.094971	-0.122002	0.0255463	2.15879e-06	0.0449	0.0242	0.06355	9531
order.MollicutesRF9	rs74603314	14	46519718	T	C	0.048655	0.230767	0.0489701	2.27641e-06	0.0747	0.043	0.08237	4033
order.MollicutesRF9	rs7706512	5	17443654	G	A	0.523367	0.0657351	0.0138979	2.27207e-06	-0.0142	0.0139	0.3091	10359
order.NB1n	rs11251024	10	2095726	G	A	0.33798	0.104201	0.0206737	6.62801e-07	0.0185	0.0146	0.2043	5107
order.NB1n	rs1135727	2	234113545	G	A	0.474289	0.090946	0.0197967	4.53664e-06	0.0203	0.0157	0.197	5107
order.NB1n	rs11606187	11	91589600	A	G	0.097704	-0.154539	0.0326288	3.30586e-06	0.0177	0.0234	0.45	5102
order.NB1n	rs13219468	6	68934648	G	C	0.228909	0.115344	0.0236958	1.40637e-06	-0.0112	0.0166	0.5017	5104
order.NB1n	rs13385922	2	234081324	T	C	0.402334	0.0929494	0.0201348	3.96829e-06	-0.0057	0.0148	0.702	5106
order.NB1n	rs2172426	8	18229020	C	T	0.442611	-0.10212	0.0198947	3.17425e-07	-0.0091	0.014	0.5157	5099
order.NB1n	rs267959	5	10737802	A	G	0.334508	0.0988612	0.0209676	2.61993e-06	0.0158	0.0148	0.2862	5107
order.NB1n	rs57230089	7	1321768	T	C	0.369653	0.108143	0.0211563	3.08182e-07	-0.0231	0.0219	0.2909	4773
order.NB1n	rs72671304	14	39425971	T	C	0.075041	0.172322	0.0370028	3.79578e-06	-0.0105	0.026	0.6854	4887
order.NB1n	rs7911787	10	98619568	G	T	0.052968	-0.223071	0.0470232	3.38824e-06	-0.0584	0.0321	0.06831	3879
order.Pasteurellales	rs10965428	9	22718481	C	A	0.081603	-0.119902	0.0258219	4.29151e-06	-0.0219	0.0255	0.3906	8873
order.Pasteurellales	rs35510	12	115491973	A	G	0.09224	0.122729	0.0264958	4.01576e-06	-0.0202	0.0262	0.44	8671
order.Pasteurellales	rs4822728	22	26891808	T	C	0.378423	0.0685479	0.0149032	4.71847e-06	-0.0478	0.0146	0.001029	9412
order.Pasteurellales	rs55676407	5	26602662	G	A	0.083542	0.134301	0.0292184	3.41098e-06	0.0232	0.0277	0.4011	8020
order.Pasteurellales	rs76022354	10	94306385	C	T	0.045857	0.24289	0.0500406	1.82858e-06	0.0311	0.0342	0.3634	3692
order.Pasteurellales	rs78909003	9	105650242	T	C	0.051576	-0.241159	0.0498372	2.04893e-06	-0.0106	0.0323	0.7424	3638
order.Pasteurellales	rs9382510	6	55448491	C	T	0.233609	-0.0881865	0.0169965	2.476e-07	0.0025	0.0164	0.8782	9410
order.Rhodospirillales	rs1035406	5	119372737	G	A	0.115808	-0.114725	0.0247994	4.07163e-06	-0.0321	0.0226	0.1559	8585
order.Rhodospirillales	rs11591293	10	113419797	G	T	0.376827	0.0722755	0.0158186	4.68529e-06	-0.0288	0.0142	0.04261	8602
order.Rhodospirillales	rs11630875	15	61775734	T	C	0.171906	0.0945198	0.0202139	3.70379e-06	0.0055	0.0188	0.7687	8595
order.Rhodospirillales	rs1549633	5	27945645	A	C	0.145498	0.0996735	0.0216667	3.88024e-06	0.0344	0.02	0.08545	8112
order.Rhodospirillales	rs16855101	2	169051157	C	T	0.098613	0.117513	0.0248063	2.24879e-06	0.0265	0.0232	0.2551	8601
order.Rhodospirillales	rs3754624	2	225633812	C	T	0.183305	0.094128	0.0198389	2.68367e-06	-0.0336	0.0185	0.06978	8598
order.Rhodospirillales	rs4278423	10	2670553	T	C	0.120404	0.105215	0.0233778	3.9804e-06	-0.0013	0.0213	0.952	8603
order.Rhodospirillales	rs7001029	8	131958403	C	T	0.09837	0.120726	0.0260989	2.83071e-06	-0.0189	0.0247	0.4443	8063
order.Rhodospirillales	rs76784716	2	169033340	A	G	0.06688	0.136039	0.0284399	1.31382e-06	0.0063	0.0271	0.8159	8600
order.Rhodospirillales	rs77497586	2	169071190	T	G	0.067037	0.133697	0.0284423	1.82358e-06	0.0013	0.0273	0.962	8595
order.Rhodospirillales	rs9813022	3	13726736	A	G	0.309356	-0.0830795	0.0162642	3.07213e-07	0.0051	0.0149	0.7312	8600
order.Selenomonadales	rs13086907	3	142135117	G	A	0.211638	0.0625312	0.0131735	1.95488e-06	0.0132	0.017	0.4378	18163
order.Selenomonadales	rs1643968	5	165266628	T	C	0.297126	-0.0565284	0.0112298	4.14596e-07	0.0026	0.015	0.863	18170
order.Selenomonadales	rs34660854	3	142217069	A	G	0.202639	0.0613122	0.0133433	4.2553e-06	0.0113	0.0171	0.5074	18169
order.Selenomonadales	rs4722181	7	22817571	T	G	0.482765	0.0501306	0.0105798	2.00112e-06	0.0137	0.0139	0.3224	18163
order.Selenomonadales	rs60274479	16	21249925	T	C	0.195563	-0.0659623	0.0134137	1.1623e-06	-0.0137	0.0245	0.5766	17610
order.Selenomonadales	rs61249479	9	124912908	A	C	0.092522	0.0777075	0.0168628	2.95471e-06	0.0154	0.0236	0.515	18165
order.Selenomonadales	rs71405394	15	101245088	G	A	0.063	-0.114178	0.02405	2.16631e-06	0.0229	0.0301	0.4466	13861
order.Selenomonadales	rs73232831	4	17413426	G	A	0.057289	-0.151829	0.0314932	1.87452e-06	0.012	0.0324	0.711	9382
order.Verrucomicrobiales	rs11184341	1	105422565	G	C	0.307392	0.0655342	0.0142231	4.13405e-06	0.0135	0.0154	0.382	11864
order.Verrucomicrobiales	rs113634144	4	95016155	T	G	0.257307	0.0736904	0.0150133	1.11617e-06	0.0053	0.0163	0.7443	11860
order.Verrucomicrobiales	rs117107102	18	49473635	A	G	0.03986	0.204683	0.0431573	2.91821e-06	-0.0771	0.0377	0.04066	4975
order.Verrucomicrobiales	rs11729256	4	95027272	T	C	0.256866	0.0749798	0.0150177	6.7309e-07	0.0065	0.0163	0.6894	11861
order.Verrucomicrobiales	rs12416161	10	5076367	T	C	0.18087	0.0762496	0.0165564	3.49953e-06	-0.0431	0.0192	0.02488	11864
order.Verrucomicrobiales	rs12908520	15	97570657	G	A	0.432457	0.0618926	0.0130946	2.17163e-06	-0.0101	0.0139	0.4666	11863
order.Verrucomicrobiales	rs2169719	4	95072730	G	A	0.276941	0.0678055	0.0145321	3.05756e-06	0.0128	0.0157	0.4148	11859
order.Verrucomicrobiales	rs2602429	16	81063149	C	T	0.237897	0.0746844	0.0156194	2.58297e-06	0.0072	0.0176	0.6811	11690
order.Verrucomicrobiales	rs4242783	10	5064327	G	A	0.26515	0.0689292	0.0147693	2.63612e-06	-0.0447	0.017	0.008685	11690
order.Verrucomicrobiales	rs4936098	11	130280667	A	G	0.376186	0.0648843	0.0135928	1.12221e-06	-0.0095	0.015	0.5264	11858
order.Verrucomicrobiales	rs56161035	4	95059232	T	C	0.278825	0.068225	0.0144539	2.31672e-06	0.0142	0.0156	0.3653	11865
order.Verrucomicrobiales	rs74542928	4	100544188	T	C	0.091787	0.112164	0.0236422	1.63222e-06	-0.013	0.024	0.5886	11216
order.Verrucomicrobiales	rs9349825	6	56341481	A	G	0.268384	-0.0704036	0.0147128	2.53687e-06	-0.0074	0.0158	0.6389	11858
order.Victivallales	rs11770843	7	146795379	C	T	0.28254	0.109431	0.0234879	1.90729e-06	-0.0094	0.016	0.558	4705
order.Victivallales	rs17114848	15	25162535	G	A	0.12701	0.152377	0.0324332	4.05865e-06	-0.0034	0.0286	0.9053	4734
order.Victivallales	rs2031282	13	20687179	A	G	0.167967	0.122369	0.0270329	4.3826e-06	0.0085	0.021	0.6873	4734
order.Victivallales	rs2731834	5	94720245	C	G	0.276293	0.109438	0.023693	4.24358e-06	0.0175	0.0158	0.2685	4733
order.Victivallales	rs2825714	21	21023966	A	G	0.134851	-0.13741	0.0289246	1.72211e-06	-0.0189	0.0238	0.4281	4734
order.Victivallales	rs62570196	9	111086170	C	T	0.075522	-0.21635	0.0439866	1.07926e-06	-0.0258	0.0272	0.3442	3712
order.Victivallales	rs77599476	20	61394262	A	G	0.055058	0.230292	0.0480168	1.86133e-06	-0.03	0.0325	0.357	3722
family.Acidaminococcaceae	rs262812	6	158647999	T	C	0.269055	-0.065675	0.0142257	3.24906e-06	-0.009	0.0165	0.5871	12099
family.Acidaminococcaceae	rs2933324	9	107117653	A	G	0.291443	-0.0662557	0.0140257	2.23676e-06	-0.0246	0.0156	0.1161	12525
family.Acidaminococcaceae	rs6589457	11	114701288	A	G	0.0631996	0.165911	0.0349516	2.31508e-06	0.0361	0.0322	0.262	7386
family.Acidaminococcaceae	rs6923842	6	5723181	T	C	0.186984	-0.0796106	0.0169192	2.21303e-06	0.0253	0.0178	0.1563	11904
family.Actinomycetaceae	rs114313061	12	7979715	C	A	0.298865	0.0798457	0.0175495	4.89087e-06	0.0235	0.0157	0.1336	7666
family.Actinomycetaceae	rs2889192	9	76394568	G	T	0.24856	0.0887537	0.0195009	3.64417e-06	0.0046	0.017	0.7852	7710
family.Actinomycetaceae	rs6488662	12	7955685	C	T	0.296917	0.0809009	0.0175372	4.07906e-06	0.0207	0.0161	0.2007	7710
family.Alcaligenaceae	rs112159068	6	138305038	A	T	0.054549	0.131484	0.0281089	3.56484e-06	0.0154	0.043	0.7203	11656
family.Alcaligenaceae	rs12467854	2	239888758	G	C	0.217245	0.0657318	0.0133111	7.63053e-07	-0.0156	0.0173	0.3664	16697
family.Alcaligenaceae	rs12867878	13	58708500	A	G	0.372226	-0.0565851	0.0113344	5.05829e-07	0.0139	0.0146	0.3425	16810
family.Alcaligenaceae	rs1887128	13	58585753	G	A	0.443544	-0.0537399	0.0110658	1.07924e-06	0.0201	0.0139	0.147	16809
family.Alcaligenaceae	rs1953283	13	58475833	A	C	0.444659	-0.0545355	0.0110629	7.65543e-07	0.0174	0.0139	0.2094	16808
family.Alcaligenaceae	rs2321387	13	58689340	G	A	0.451341	-0.0568922	0.011049	2.46022e-07	0.0215	0.0141	0.1257	16808
family.Alcaligenaceae	rs2367850	3	193456274	G	C	0.210167	0.0629104	0.0131712	1.84631e-06	-0.0133	0.0183	0.4665	16377
family.Alcaligenaceae	rs368042645	20	29825914	A	G	0.158298	0.0691558	0.0151562	4.70604e-06	-0.0008	0.0225	0.97	15876
family.Alcaligenaceae	rs4033856	4	45642485	C	T	0.127415	0.081834	0.0168931	1.02902e-06	-0.0054	0.0222	0.8093	15623
family.Alcaligenaceae	rs56050831	20	29862692	C	T	0.159767	0.0725684	0.015137	1.47655e-06	-0.0034	0.0202	0.8678	15889
family.Alcaligenaceae	rs6087811	20	30596130	T	G	0.071626	-0.0927044	0.0200457	3.36838e-06	0.0057	0.0269	0.832	15868
family.Alcaligenaceae	rs62191117	2	239900775	A	G	0.213774	0.0684302	0.0133636	2.75943e-07	0.0153	0.0176	0.3864	16688
family.Alcaligenaceae	rs62395635	5	173497796	T	C	0.064499	0.110583	0.0238514	3.34696e-06	0.0423	0.0303	0.1627	14802
family.Alcaligenaceae	rs6969323	7	104214487	A	C	0.238484	-0.0593564	0.0129137	3.88581e-06	0.0012	0.0162	0.9386	16810
family.Alcaligenaceae	rs7302582	12	1396151	G	C	0.056829	-0.106817	0.023298	3.33554e-06	-0.027	0.0294	0.3591	15113
family.Alcaligenaceae	rs7326330	13	58533627	C	T	0.445051	-0.0561778	0.011063	3.54378e-07	0.0196	0.0139	0.1586	16810
family.Alcaligenaceae	rs7638039	3	70588939	T	C	0.24173	0.0603335	0.0127779	2.70479e-06	0.0062	0.0164	0.7042	16791
family.Alcaligenaceae	rs7983206	13	58614187	C	T	0.444202	-0.0540002	0.0110651	9.7937e-07	0.0193	0.0139	0.1646	16808
family.Alcaligenaceae	rs7991472	13	58464209	C	T	0.450089	-0.0507996	0.0110841	4.23117e-06	0.0125	0.0139	0.3683	16800
family.Alcaligenaceae	rs7996696	13	58573937	A	G	0.443396	-0.0544792	0.0110705	7.94872e-07	0.0202	0.0139	0.1452	16809
family.Alcaligenaceae	rs9537865	13	58496024	T	C	0.444186	-0.0543924	0.0110621	8.31191e-07	0.018	0.0139	0.1942	16809
family.Alcaligenaceae	rs9537872	13	58511363	G	A	0.444091	-0.0549848	0.0110633	6.14854e-07	0.0186	0.0139	0.1807	16809
family.Alcaligenaceae	rs9537886	13	58545246	A	C	0.444902	-0.0570888	0.0110683	2.35108e-07	0.0198	0.0139	0.1549	16807
family.Alcaligenaceae	rs9537930	13	58637285	G	A	0.4442	-0.0532254	0.0110699	1.4247e-06	0.019	0.0139	0.1726	16809
family.Alcaligenaceae	rs9537941	13	58669068	C	A	0.441429	-0.0548863	0.0110778	6.51507e-07	0.0224	0.014	0.1091	16810
family.Alcaligenaceae	rs9563573	13	58652225	T	C	0.442609	-0.0541645	0.0110764	9.03608e-07	0.0202	0.0139	0.147	16809
family.Alcaligenaceae	rs980610	13	58521633	G	A	0.444443	-0.0537362	0.0110623	1.10058e-06	0.0191	0.0139	0.1703	16810
family.Alcaligenaceae	rs9964679	18	26569901	A	G	0.309121	0.0537051	0.0116008	4.47389e-06	0.0303	0.0158	0.05467	16810
family.Bacteroidaceae	rs11585893	1	10644351	A	G	0.146045	-0.0740746	0.0147633	1.79511e-06	-0.0039	0.0208	0.8499	17821
family.Bacteroidaceae	rs17619981	19	24342250	T	G	0.095926	0.0880978	0.0187002	2.68683e-06	-0.0628	0.0249	0.01176	15801
family.Bacteroidaceae	rs66474973	20	58605432	G	T	0.116497	0.0812515	0.0164479	6.80966e-07	0.0026	0.0255	0.9179	17405
family.Bacteroidaceae	rs6795673	3	10593224	C	T	0.439028	0.0538565	0.0105251	3.37909e-07	0.0073	0.0139	0.5983	18301
family.Bacteroidaceae	rs9507307	13	24910476	C	T	0.193477	0.0604456	0.0129128	2.1271e-06	0.042	0.0188	0.02567	18184
family.BacteroidalesS24.7group	rs12748533	1	242767252	G	T	0.290956	-0.0821108	0.0172701	2.59019e-06	-0.0285	0.0159	0.07364	7948
family.BacteroidalesS24.7group	rs17043785	2	53139362	T	C	0.056814	-0.176187	0.0347133	5.11837e-07	0.0295	0.0305	0.332	5208
family.BacteroidalesS24.7group	rs1850003	15	47340971	A	G	0.287996	0.084048	0.0177806	2.40529e-06	0.0127	0.0158	0.4195	7952
family.BacteroidalesS24.7group	rs6742712	2	53044283	C	T	0.058024	-0.173967	0.0344153	5.78779e-07	0.0364	0.0299	0.2228	5306
family.BacteroidalesS24.7group	rs689695	15	47352866	C	A	0.357172	0.0814578	0.0167057	1.28039e-06	0.0093	0.015	0.5362	7954
family.BacteroidalesS24.7group	rs72791497	2	53119600	T	G	0.056618	-0.173115	0.0353093	2.42082e-06	0.0288	0.0305	0.3448	5208
family.BacteroidalesS24.7group	rs738193	22	25943322	T	C	0.363055	0.0847328	0.0165856	3.82163e-07	-0.0046	0.015	0.7609	7778
family.BacteroidalesS24.7group	rs941000	7	90714667	C	T	0.42876	0.0850266	0.0163382	3.15557e-07	-0.0006	0.0143	0.9674	7778
family.Bifidobacteriaceae	rs10171677	2	135446390	A	G	0.508766	0.0617726	0.0120414	1.3951e-07	0.0088	0.0154	0.5698	14795
family.Bifidobacteriaceae	rs10187402	2	135771974	G	C	0.238131	0.0858488	0.013139	9.54022e-11	0.0776	0.0286	0.006631	14910
family.Bifidobacteriaceae	rs10209482	2	136191314	C	A	0.105727	0.100369	0.0167782	7.3087e-10	-0.0577	0.026	0.02649	14915
family.Bifidobacteriaceae	rs10841473	12	20378911	G	C	0.260876	-0.0613031	0.0128844	2.28067e-06	0.0039	0.0158	0.8045	14914
family.Bifidobacteriaceae	rs10928513	2	135456759	T	C	0.51532	0.0661817	0.0120901	2.74149e-08	0.0148	0.0156	0.3428	14914
family.Bifidobacteriaceae	rs10928542	2	136410299	A	G	0.228577	0.089148	0.0131939	3.35027e-11	-0.055	0.0263	0.03643	14915
family.Bifidobacteriaceae	rs11742144	5	422178	A	G	0.389308	0.0567456	0.0121319	4.22226e-06	-0.0034	0.0142	0.8098	14915
family.Bifidobacteriaceae	rs11745923	5	475408	G	T	0.392122	0.0579759	0.0121021	2.49154e-06	-0.0064	0.0143	0.6552	14914
family.Bifidobacteriaceae	rs11884903	2	136016079	C	T	0.106903	0.10087	0.0167534	5.71613e-10	-0.0694	0.0299	0.02029	14915
family.Bifidobacteriaceae	rs12328663	2	135832131	C	T	0.114356	0.103102	0.0165247	1.19017e-10	-0.0645	0.0286	0.02409	14915
family.Bifidobacteriaceae	rs12619365	2	136398174	T	C	0.228374	0.0882348	0.0132438	5.98505e-11	-0.0556	0.0264	0.0351	14915
family.Bifidobacteriaceae	rs12988076	2	136569848	C	A	0.271415	0.0950707	0.0130076	8.80585e-13	-0.0432	0.027	0.1103	14915
family.Bifidobacteriaceae	rs13010498	2	136942326	C	G	0.323944	-0.0686178	0.0127744	6.08511e-08	-0.0528	0.0204	0.009625	14795
family.Bifidobacteriaceae	rs13020688	2	192878532	G	A	0.372389	0.0584045	0.0122081	1.57375e-06	-0.0116	0.0153	0.4487	14795
family.Bifidobacteriaceae	rs13389481	2	135796410	A	C	0.107254	0.103565	0.0169081	3.30642e-10	-0.0707	0.0326	0.03031	14914
family.Bifidobacteriaceae	rs13402101	2	135785066	A	T	0.1114	0.100794	0.0166182	5.18565e-10	0.0677	0.029	0.01979	14915
family.Bifidobacteriaceae	rs13404551	2	136721995	C	T	0.245743	0.109896	0.0128982	7.02334e-17	-0.0489	0.0259	0.05933	14913
family.Bifidobacteriaceae	rs13427494	2	136166536	A	G	0.105291	0.0997286	0.0167832	9.34799e-10	-0.0562	0.0261	0.03148	14915
family.Bifidobacteriaceae	rs1374292	2	135654168	A	G	0.416314	0.0560281	0.0119238	1.80402e-06	-0.003	0.0193	0.8767	14915
family.Bifidobacteriaceae	rs1375132	2	135954405	G	A	0.231067	0.0852178	0.0131068	1.48688e-10	-0.0746	0.0285	0.008766	14913
family.Bifidobacteriaceae	rs1530559	2	135755629	G	A	0.417827	0.0738295	0.0119721	5.23222e-10	-0.0101	0.024	0.6749	14795
family.Bifidobacteriaceae	rs16831498	2	136027264	C	G	0.106168	0.0997539	0.0167975	9.39529e-10	0.0694	0.03	0.02068	14915
family.Bifidobacteriaceae	rs1869829	2	135877562	G	A	0.234451	0.0864572	0.0130942	6.86967e-11	-0.0603	0.0262	0.02141	14915
family.Bifidobacteriaceae	rs1961273	2	137602926	C	T	0.236972	0.0688125	0.0131699	1.69731e-07	0.0071	0.0162	0.66	14915
family.Bifidobacteriaceae	rs1979033	2	135705558	A	G	0.466791	0.0751261	0.011965	1.05295e-10	-0.0029	0.0205	0.888	14911
family.Bifidobacteriaceae	rs2053726	2	135610154	G	A	0.413346	0.0545378	0.0119448	3.21107e-06	-0.0032	0.02	0.8736	14915
family.Bifidobacteriaceae	rs218174	2	136658345	G	A	0.248322	0.106576	0.0129157	7.24535e-16	-0.0486	0.0258	0.059	14914
family.Bifidobacteriaceae	rs2236783	2	136594158	G	A	0.271763	0.0990142	0.0130235	1.15155e-13	-0.0445	0.0271	0.1008	14915
family.Bifidobacteriaceae	rs2322660	2	136557319	C	T	0.271247	0.0947183	0.0130034	9.9749e-13	-0.0437	0.027	0.1061	14915
family.Bifidobacteriaceae	rs28453840	2	136522941	G	A	0.254433	0.0917865	0.013238	1.24158e-11	-0.0504	0.0277	0.06913	14915
family.Bifidobacteriaceae	rs2874739	2	135818907	T	C	0.114408	0.102639	0.0165213	1.70686e-10	-0.0661	0.0287	0.02117	14915
family.Bifidobacteriaceae	rs309134	2	136755684	A	G	0.230313	0.106886	0.0130931	1.35404e-15	-0.0501	0.0266	0.05934	14915
family.Bifidobacteriaceae	rs309149	2	136698098	T	C	0.230347	0.100981	0.0130968	4.39136e-14	-0.0436	0.0261	0.09447	14915
family.Bifidobacteriaceae	rs309160	2	136685228	T	C	0.246614	0.107558	0.0129098	3.13924e-16	-0.0471	0.0258	0.06744	14915
family.Bifidobacteriaceae	rs309168	2	136670298	T	C	0.247755	0.106802	0.0129127	5.10473e-16	-0.0471	0.0257	0.06708	14915
family.Bifidobacteriaceae	rs309180	2	136614255	G	A	0.280825	0.105398	0.0129254	1.36101e-15	-0.0535	0.0269	0.04704	14915
family.Bifidobacteriaceae	rs313519	2	136439517	C	A	0.22862	0.0918404	0.0131984	8.33091e-12	-0.0548	0.0263	0.03668	14915
family.Bifidobacteriaceae	rs35564151	2	135372951	G	A	0.51677	0.060003	0.0120378	4.51455e-07	0.0031	0.0149	0.8358	14795
family.Bifidobacteriaceae	rs3769002	2	136626004	C	T	0.088893	0.110269	0.0182031	2.21633e-09	-0.0559	0.0307	0.06892	14915
family.Bifidobacteriaceae	rs3806502	2	136288273	T	C	0.106506	0.0963562	0.0167783	2.90173e-09	-0.0578	0.026	0.02626	14915
family.Bifidobacteriaceae	rs4954242	2	136100473	G	A	0.104483	0.0984128	0.0168579	2.41387e-09	-0.0523	0.0249	0.03607	14915
family.Bifidobacteriaceae	rs4954272	2	136376515	G	A	0.098469	0.0894562	0.0175181	3.17205e-07	-0.0626	0.0265	0.01793	14915
family.Bifidobacteriaceae	rs4954280	2	136420690	G	A	0.228514	0.0905248	0.0131927	1.70194e-11	-0.0544	0.0263	0.03821	14915
family.Bifidobacteriaceae	rs4954396	2	136927557	C	A	0.284369	0.0686706	0.0126526	5.27234e-08	-0.0329	0.0192	0.08678	14915
family.Bifidobacteriaceae	rs4954555	2	136793114	C	T	0.060142	0.106541	0.0234515	3.47735e-06	-0.0703	0.0393	0.07369	10039
family.Bifidobacteriaceae	rs4954567	2	136901587	T	G	0.291991	0.0723039	0.0125803	9.64234e-09	-0.0292	0.019	0.1255	14915
family.Bifidobacteriaceae	rs4954570	2	136917355	C	G	0.217671	0.0742847	0.0134587	2.61133e-08	0.0453	0.0205	0.02722	14913
family.Bifidobacteriaceae	rs4954578	2	136958593	C	T	0.28208	0.0667746	0.0126549	1.3701e-07	-0.0336	0.0193	0.0822	14915
family.Bifidobacteriaceae	rs4954633	2	136546635	T	C	0.068713	0.118224	0.0215004	1.66902e-08	-0.0626	0.0321	0.05142	12287
family.Bifidobacteriaceae	rs4957061	5	521096	T	C	0.47432	0.0569873	0.0116907	1.1517e-06	-0.0115	0.0152	0.4508	14795
family.Bifidobacteriaceae	rs55842567	5	437586	A	G	0.392501	0.0568864	0.0121195	4.72746e-06	-0.0036	0.0142	0.8006	14915
family.Bifidobacteriaceae	rs56108664	5	537890	T	C	0.192809	0.0745679	0.0157213	1.36916e-06	-0.0044	0.0181	0.8083	14041
family.Bifidobacteriaceae	rs57829242	2	135984172	G	A	0.107293	0.100605	0.0167536	6.47531e-10	-0.0694	0.0297	0.01959	14915
family.Bifidobacteriaceae	rs632632	2	136638216	C	T	0.246247	0.104541	0.0129145	2.42158e-15	-0.047	0.0257	0.06745	14915
family.Bifidobacteriaceae	rs638382	2	135288740	T	C	0.451486	-0.0602866	0.0122474	5.56322e-07	-0.0084	0.0145	0.562	14148
family.Bifidobacteriaceae	rs6430551	2	135621556	C	T	0.413729	0.0561005	0.0119488	1.63915e-06	-0.0017	0.02	0.9331	14915
family.Bifidobacteriaceae	rs6430580	2	136321951	G	A	0.097061	0.0961699	0.0174837	1.96311e-08	-0.0768	0.0257	0.00282	14915
family.Bifidobacteriaceae	rs6430601	2	136854537	T	G	0.149371	0.0845099	0.016945	2.45988e-07	-0.0038	0.0231	0.8709	14913
family.Bifidobacteriaceae	rs6721838	2	135935049	G	A	0.110252	0.0989763	0.016606	6.53413e-10	-0.0723	0.0296	0.01464	14915
family.Bifidobacteriaceae	rs6723108	2	135479980	T	G	0.514692	0.0727293	0.0121264	7.69868e-10	0.0001	0.0183	0.9951	14915
family.Bifidobacteriaceae	rs6733130	2	135666553	C	A	0.416277	0.0575006	0.0119213	9.71174e-07	-0.0028	0.0192	0.8841	14915
family.Bifidobacteriaceae	rs6738563	2	135689188	T	G	0.467044	0.0725204	0.0119731	4.67454e-10	-0.0019	0.0205	0.9258	14911
family.Bifidobacteriaceae	rs6739713	2	136488978	G	A	0.212031	0.079104	0.0133801	7.39455e-09	-0.0481	0.0267	0.07203	14915
family.Bifidobacteriaceae	rs6747073	2	135915358	C	T	0.232322	0.0811539	0.0130946	9.75938e-10	-0.0598	0.0262	0.02255	14913
family.Bifidobacteriaceae	rs687670	2	136740900	C	T	0.246054	0.111069	0.0129109	2.49064e-17	-0.0512	0.0261	0.04962	14915
family.Bifidobacteriaceae	rs71348714	2	136455600	G	A	0.261748	0.0916988	0.0131961	9.52527e-12	-0.0579	0.0263	0.02777	14915
family.Bifidobacteriaceae	rs71348715	2	136535410	G	T	0.253186	0.0924882	0.013249	8.94288e-12	-0.0488	0.0276	0.07692	14915
family.Bifidobacteriaceae	rs72847650	2	137051974	A	C	0.433516	-0.0610109	0.0124041	5.13496e-07	0.0511	0.0186	0.006114	14030
family.Bifidobacteriaceae	rs73797465	5	142793467	T	G	0.070479	-0.0942612	0.0208421	4.8495e-06	0.0696	0.0297	0.01924	14795
family.Bifidobacteriaceae	rs745500	2	136583192	G	A	0.271343	0.0957105	0.0130067	6.2933e-13	-0.0441	0.0271	0.1031	14915
family.Bifidobacteriaceae	rs7568525	2	135849613	A	G	0.113445	0.101618	0.0165713	2.11082e-10	-0.063	0.0286	0.02769	14915
family.Bifidobacteriaceae	rs7573600	2	135861497	C	G	0.112208	0.100478	0.0165332	3.50802e-10	0.0755	0.0315	0.01653	14915
family.Bifidobacteriaceae	rs7588568	2	189805077	A	C	0.27919	-0.060716	0.0130605	3.73042e-06	-0.0077	0.0161	0.6328	14913
family.Bifidobacteriaceae	rs7603805	2	135893853	G	A	0.112121	0.10007	0.0165245	4.42905e-10	-0.0727	0.0295	0.01383	14915
family.Bifidobacteriaceae	rs7605229	2	136228887	T	C	0.105246	0.0968858	0.0167904	2.76532e-09	-0.0601	0.0261	0.02128	14915
family.Bifidobacteriaceae	rs857444	6	14617591	C	T	0.349254	0.0553965	0.0120669	3.82492e-06	-0.007	0.0147	0.6367	14914
family.Bifidobacteriaceae	rs998451	2	135429288	G	A	0.544561	0.0680146	0.0121454	7.44467e-09	0.009	0.0152	0.5546	14915
family.Christensenellaceae	rs62573205	9	137786999	G	A	0.201874	-0.0654804	0.0133503	1.48853e-06	-0.0352	0.0176	0.04517	16838
family.Christensenellaceae	rs892686	9	83043376	A	G	0.475721	0.0506107	0.0109651	4.12367e-06	-0.0038	0.0138	0.7815	16847
family.Christensenellaceae	rs9608766	22	29828040	T	C	0.164913	-0.0682134	0.01496	3.33084e-06	-0.0142	0.0185	0.4429	16185
family.Clostridiaceae1	rs12341505	9	136710881	G	A	0.134812	0.0814503	0.0179338	4.54486e-06	0.0265	0.0215	0.2165	14250
family.Clostridiaceae1	rs2795528	10	43270264	G	A	0.055722	-0.180969	0.0390911	3.80626e-06	-0.0059	0.0318	0.8518	6411
family.ClostridialesvadinBB60group	rs118104867	8	123977538	C	T	0.049466	0.214464	0.0455098	3.43598e-06	-0.0255	0.0342	0.4564	4095
family.ClostridialesvadinBB60group	rs13409132	2	205616346	A	G	0.052819	-0.165419	0.0352154	4.37231e-06	0.0283	0.0318	0.3744	5913
family.ClostridialesvadinBB60group	rs2191834	2	229942951	G	T	0.266785	0.0746375	0.0159136	2.50195e-06	0.0001	0.0164	0.9949	10511
family.ClostridialesvadinBB60group	rs28691777	17	58149405	C	T	0.064565	0.137134	0.0266996	6.95697e-07	-0.0091	0.0288	0.7531	10199
family.ClostridialesvadinBB60group	rs55682560	15	87392290	C	T	0.075178	-0.131519	0.0261319	4.97034e-07	-0.0279	0.0266	0.2928	9183
family.ClostridialesvadinBB60group	rs6588624	1	56849539	G	A	0.499979	-0.0662317	0.0138147	1.79287e-06	0.0108	0.0138	0.4368	10512
family.ClostridialesvadinBB60group	rs66714985	8	3305122	A	C	0.075987	0.116908	0.0252447	4.85334e-06	0.0284	0.0262	0.2786	10512
family.ClostridialesvadinBB60group	rs7226487	18	74373125	A	G	0.461379	-0.0643682	0.0138701	3.58282e-06	0.0237	0.0144	0.0984	10505
family.ClostridialesvadinBB60group	rs7538034	1	71391694	T	G	0.218862	-0.078598	0.0165982	2.36706e-06	0.0092	0.017	0.5889	10420
family.ClostridialesvadinBB60group	rs7725895	5	142244898	A	G	0.073321	-0.116224	0.0240367	3.94356e-06	0.0122	0.0267	0.6479	10512
family.ClostridialesvadinBB60group	rs8067909	17	58122627	A	G	0.064042	0.13397	0.0267666	1.27007e-06	-0.0037	0.0286	0.8956	10199
family.ClostridialesvadinBB60group	rs8082356	17	58081582	T	G	0.063354	0.130946	0.0272147	3.42174e-06	-0.0003	0.0298	0.9908	10099
family.ClostridialesvadinBB60group	rs9900396	17	58133324	T	C	0.064349	0.129915	0.02663	2.28883e-06	-0.0023	0.0286	0.935	10199
family.ClostridialesvadinBB60group	rs9979874	21	38612024	G	C	0.280297	-0.0738925	0.0150911	1.05271e-06	0.0054	0.0155	0.7272	10506
family.Coriobacteriaceae	rs11250875	10	1922731	T	C	0.204368	0.06075	0.0130939	4.82844e-06	0.0125	0.017	0.4609	17690
family.Coriobacteriaceae	rs1816223	12	11494021	A	G	0.233121	-0.0586265	0.0129006	4.84114e-06	0.0078	0.0176	0.6572	17688
family.Coriobacteriaceae	rs240104	1	176571431	T	C	0.225475	-0.0603429	0.0126849	1.51603e-06	-0.0377	0.0181	0.03721	17577
family.Coriobacteriaceae	rs34739816	17	37376685	G	T	0.069916	0.0965017	0.0207666	3.88358e-06	-0.0031	0.0272	0.908	16593
family.Coriobacteriaceae	rs719099	10	65799217	A	G	0.123596	0.0778402	0.0155815	5.43317e-07	-0.0173	0.0223	0.4386	17687
family.Defluviitaleaceae	rs112893842	9	8786663	T	C	0.12899	0.110761	0.0232545	2.75032e-06	-0.0087	0.0214	0.6848	8203
family.Defluviitaleaceae	rs1582238	1	118723685	T	C	0.355957	0.0801923	0.0167061	1.692e-06	-0.0109	0.0148	0.4594	8002
family.Defluviitaleaceae	rs17051335	4	122202910	C	T	0.068741	-0.134314	0.0292201	4.58117e-06	0.0383	0.0267	0.1516	8031
family.Defluviitaleaceae	rs2357086	4	147446563	T	C	0.156827	-0.111566	0.0218162	8.47242e-07	0.029	0.0195	0.1377	8194
family.Defluviitaleaceae	rs4677103	3	72207794	A	G	0.201855	0.0977203	0.0197033	9.42189e-07	-0.0048	0.0191	0.8021	8002
family.Defluviitaleaceae	rs72731813	4	147414743	C	T	0.080297	-0.149751	0.0293415	2.75777e-07	0.0365	0.0278	0.1894	7786
family.Defluviitaleaceae	rs9608282	22	24804081	T	G	0.078559	0.139014	0.0299429	4.60831e-06	-0.0185	0.0291	0.5251	7736
family.Defluviitaleaceae	rs9725395	1	85205632	A	G	0.075701	-0.138357	0.0295185	3.4137e-06	-0.0013	0.0264	0.9613	8031
family.Desulfovibrionaceae	rs112381107	9	15269705	C	T	0.049683	0.211435	0.0456962	2.81875e-06	-0.0092	0.0332	0.7809	4455
family.Desulfovibrionaceae	rs11599763	10	11855599	T	C	0.406163	-0.0555931	0.0117493	2.49704e-06	-0.0113	0.0151	0.4549	15142
family.Desulfovibrionaceae	rs16851319	1	203308383	G	C	0.181463	-0.0732697	0.0150964	2.39649e-06	-0.0116	0.0246	0.6377	15128
family.Desulfovibrionaceae	rs17791387	9	81834426	A	G	0.174874	-0.0729251	0.0154381	2.09678e-06	-0.0174	0.0198	0.3801	15045
family.Desulfovibrionaceae	rs2838334	21	45064961	G	A	0.313125	0.0571419	0.012423	3.82375e-06	-0.016	0.0147	0.2784	15142
family.Desulfovibrionaceae	rs4506934	17	2856662	C	T	0.105223	-0.0943381	0.020138	3.16043e-06	0.0293	0.03	0.3294	15035
family.Desulfovibrionaceae	rs6058181	20	33694801	C	T	0.119973	0.0834742	0.0166111	2.69912e-07	-0.026	0.0209	0.2131	15074
family.Desulfovibrionaceae	rs9928243	16	71541641	C	A	0.401825	-0.0541732	0.0117819	4.48478e-06	0.0181	0.0145	0.2122	15141
family.Enterobacteriaceae	rs2374342	2	42133542	C	A	0.351112	0.0582927	0.0126195	4.51618e-06	0.0025	0.0144	0.8632	13577
family.Enterobacteriaceae	rs62210023	20	55340092	A	G	0.333662	0.0606754	0.0130125	3.13163e-06	-0.016	0.0152	0.2921	13515
family.Enterobacteriaceae	rs78143293	18	57672335	A	G	0.155221	-0.0848521	0.0170415	1.19564e-06	-0.0186	0.02	0.3536	13572
family.Erysipelotrichaceae	rs10781552	10	133897233	C	T	0.301011	-0.0552212	0.0116074	2.33114e-06	-0.0058	0.0156	0.7079	17789
family.Erysipelotrichaceae	rs17530232	13	40385457	A	G	0.065002	0.10305	0.0224648	2.79123e-06	-0.0581	0.0319	0.06848	16622
family.Erysipelotrichaceae	rs2300774	3	195793712	G	A	0.404515	0.0524152	0.0106784	8.95466e-07	-0.0006	0.0147	0.9695	18216
family.Erysipelotrichaceae	rs35161940	17	70327224	T	C	0.114769	-0.0806041	0.0167641	1.8451e-06	0.0109	0.0241	0.6507	18213
family.Erysipelotrichaceae	rs3804140	3	195807607	T	C	0.405192	0.0488296	0.0106791	4.6783e-06	0.0002	0.0147	0.9899	18215
family.Erysipelotrichaceae	rs4078432	14	48997206	C	T	0.189295	-0.0608929	0.0133764	4.23104e-06	0.002	0.0182	0.9144	17789
family.Erysipelotrichaceae	rs62504403	8	38803551	C	T	0.235155	0.0681159	0.0127883	1.12265e-07	0.0048	0.0171	0.7795	16981
family.Erysipelotrichaceae	rs7234058	18	5830507	T	C	0.094294	-0.0945759	0.0194091	9.12341e-07	0.016	0.0241	0.5064	16874
family.Erysipelotrichaceae	rs8003149	14	56156504	C	T	0.27694	0.0538798	0.0116888	4.08475e-06	0.0088	0.0154	0.5689	18213
family.Erysipelotrichaceae	rs9867473	3	195831098	A	C	0.450022	0.0500323	0.0107046	2.35731e-06	0.0044	0.0147	0.7631	18089
family.FamilyXI	rs10759623	9	115821485	C	T	0.184653	-0.162115	0.032151	5.78312e-07	0.0036	0.0184	0.8467	3156
family.FamilyXI	rs11547158	7	148921732	A	G	0.131208	-0.177599	0.0372795	2.70219e-06	-0.0133	0.0213	0.5312	3133
family.FamilyXI	rs17379710	11	35334668	T	C	0.442561	-0.116383	0.0252125	3.97107e-06	-0.026	0.014	0.06322	3156
family.FamilyXI	rs2155352	11	95357209	A	G	0.215845	-0.150538	0.0302319	6.63432e-07	0.0031	0.0173	0.8583	3150
family.FamilyXI	rs35293957	7	149003387	A	G	0.142223	-0.169258	0.0359195	3.54093e-06	-0.0177	0.0207	0.3911	3155
family.FamilyXI	rs3733511	4	119955787	A	G	0.293656	0.128253	0.0274718	3.38554e-06	-0.0146	0.0152	0.3347	3156
family.FamilyXI	rs488164	1	239995451	T	G	0.412629	0.117998	0.025516	4.79785e-06	0.0071	0.0146	0.6262	3149
family.FamilyXI	rs697771	16	54115200	A	G	0.430949	-0.117677	0.0251491	3.19372e-06	-0.0044	0.0145	0.7603	3152
family.FamilyXIII	rs118170811	10	102366896	A	G	0.052395	0.151619	0.0317112	1.80357e-06	0.0389	0.033	0.2377	9645
family.FamilyXIII	rs13142827	4	161983944	T	C	0.21232	-0.0632508	0.0137033	2.69451e-06	0.0258	0.0167	0.1219	16269
family.FamilyXIII	rs3098182	15	50802980	G	T	0.45055	0.0508511	0.011014	4.04024e-06	-0.0214	0.0146	0.1423	16731
family.FamilyXIII	rs34583378	4	161839492	T	G	0.169169	-0.0675852	0.0148243	4.99679e-06	0.02	0.0185	0.2803	16641
family.FamilyXIII	rs35112465	4	161995293	A	C	0.212316	-0.0609293	0.0135095	4.76745e-06	0.0254	0.0167	0.1292	16643
family.FamilyXIII	rs482905	1	166557202	G	T	0.24809	0.0596528	0.012717	3.72345e-06	-0.0184	0.0158	0.2444	16737
family.FamilyXIII	rs6501525	17	70218627	A	G	0.318188	0.0561559	0.0115587	1.23726e-06	0.0056	0.0175	0.7499	16269
family.FamilyXIII	rs6797051	3	88995218	C	T	0.123509	-0.0805984	0.0171364	4.89281e-06	-0.0573	0.0215	0.007749	16737
family.FamilyXIII	rs7514702	1	186914023	T	C	0.18264	-0.0663236	0.0141626	3.91642e-06	-0.0178	0.0181	0.3255	16737
family.Lachnospiraceae	rs11139361	9	72179847	T	C	0.37175	0.0494463	0.0110503	4.26262e-06	-0.0113	0.0143	0.4289	18333
family.Lachnospiraceae	rs112040820	17	80469064	A	G	0.292836	0.0549584	0.0117086	2.41836e-06	0.019	0.016	0.2358	17512
family.Lachnospiraceae	rs11979110	7	130436459	T	C	0.482547	-0.0500924	0.0105069	1.81843e-06	-0.025	0.0143	0.08009	18339
family.Lachnospiraceae	rs2159863	4	10245354	A	G	0.209985	-0.0585831	0.0128742	3.69557e-06	0.0097	0.017	0.5696	18340
family.Lachnospiraceae	rs35524804	9	100113683	T	C	0.232006	-0.0607481	0.0125216	2.44999e-06	-0.0198	0.018	0.2728	17859
family.Lachnospiraceae	rs4545208	9	99899229	C	T	0.476951	-0.0489826	0.0106445	4.74289e-06	0.0058	0.0155	0.7072	17859
family.Lachnospiraceae	rs56077123	17	80502074	A	C	0.271818	0.0550412	0.0119507	3.04962e-06	0.0237	0.016	0.1384	17521
family.Lachnospiraceae	rs79086868	9	133791605	T	C	0.126002	0.0776723	0.0164472	3.01422e-06	0.0231	0.0219	0.2916	17522
family.Lachnospiraceae	rs9929145	16	76559184	G	A	0.056149	-0.125721	0.0245233	2.83594e-07	0.0287	0.0352	0.4143	15866
family.Lactobacillaceae	rs11674854	2	28903275	C	T	0.409913	-0.0830224	0.0175267	2.59545e-06	0.005	0.0149	0.7389	6750
family.Lactobacillaceae	rs16861661	1	18501459	G	A	0.070335	-0.193287	0.0379293	2.70131e-07	0.097	0.0339	0.004271	5385
family.Lactobacillaceae	rs768253	8	69010103	T	G	0.387386	-0.0792344	0.0170604	3.60763e-06	-0.0011	0.0141	0.937	7059
family.Lactobacillaceae	rs921925	19	6928017	A	C	0.213567	0.0999419	0.0201687	5.77195e-07	-0.0068	0.0171	0.6912	7053
family.Methanobacteriaceae	rs10202904	2	125440268	T	G	0.427545	-0.121754	0.0235357	3.0143e-07	-0.01	0.0142	0.4818	3695
family.Methanobacteriaceae	rs11123059	2	125429006	G	A	0.437711	-0.108366	0.0234918	4.87171e-06	-0.0081	0.014	0.5632	3694
family.Methanobacteriaceae	rs62240373	3	15024811	A	G	0.094978	-0.199025	0.0418668	2.75197e-06	-0.0443	0.0246	0.07133	3383
family.Methanobacteriaceae	rs62240380	3	15038202	T	C	0.095571	-0.19333	0.0413119	3.32363e-06	-0.0451	0.0245	0.06538	3385
family.Methanobacteriaceae	rs62241835	3	15013348	G	T	0.095236	-0.203385	0.0417931	1.63281e-06	-0.0458	0.0248	0.0642	3383
family.Methanobacteriaceae	rs6776814	3	15053083	T	C	0.09571	-0.199566	0.0411825	1.63062e-06	-0.0461	0.0245	0.05958	3385
family.Methanobacteriaceae	rs73457410	13	41956181	A	G	0.076556	0.21534	0.0436695	1.40855e-06	-0.0224	0.0266	0.401	3498
family.Methanobacteriaceae	rs894996	4	104418307	C	A	0.075668	0.216999	0.0449076	1.87557e-06	-0.0382	0.0272	0.1604	3582
family.Oxalobacteraceae	rs10465181	9	87500772	C	T	0.42607	0.0964079	0.0200128	1.51378e-06	0.0171	0.0143	0.2322	5165
family.Oxalobacteraceae	rs10868238	9	87530935	T	C	0.417915	0.0988926	0.0200549	8.33305e-07	0.0148	0.0143	0.2983	5168
family.Oxalobacteraceae	rs111966731	15	93941937	T	C	0.059005	0.204031	0.0445746	4.56318e-06	-0.0099	0.0292	0.734	4387
family.Oxalobacteraceae	rs11246212	11	610277	T	C	0.138125	0.13607	0.0291797	4.50836e-06	0.0037	0.0211	0.8601	5130
family.Oxalobacteraceae	rs12360820	11	620927	A	C	0.180231	0.11959	0.026113	4.91518e-06	0.012	0.0187	0.5195	5168
family.Oxalobacteraceae	rs1569853	6	38550301	T	C	0.149542	-0.140043	0.0281704	7.45179e-07	0.0045	0.0194	0.8164	4997
family.Oxalobacteraceae	rs4428215	3	171947435	G	A	0.229821	0.12561	0.0230053	4.87931e-08	0.0156	0.0164	0.3403	5167
family.Oxalobacteraceae	rs4481179	3	171963967	G	C	0.229917	0.121411	0.0229976	1.31643e-07	-0.0168	0.0169	0.3207	5168
family.Oxalobacteraceae	rs4877289	9	87484613	A	G	0.506428	0.0929556	0.0196758	2.31342e-06	0.0126	0.0139	0.3639	5168
family.Oxalobacteraceae	rs6000536	22	37421469	C	T	0.203155	-0.118383	0.0241355	7.38718e-07	-0.0261	0.0176	0.1387	5166
family.Oxalobacteraceae	rs6445047	3	171937014	T	C	0.232717	0.120353	0.0232448	2.51827e-07	0.021	0.0166	0.2057	5168
family.Oxalobacteraceae	rs736744	9	87514407	C	T	0.41896	0.105642	0.0200648	1.49416e-07	0.0158	0.0143	0.2696	5167
family.Oxalobacteraceae	rs73733942	6	38562493	T	C	0.149536	-0.136001	0.0281782	1.54061e-06	0.0044	0.0194	0.8192	4997
family.Oxalobacteraceae	rs73733958	6	38578701	T	G	0.149666	-0.131662	0.0281919	3.33374e-06	0.0048	0.0194	0.8067	4997
family.Oxalobacteraceae	rs934049	2	16056779	G	A	0.230623	0.109751	0.0238636	4.21147e-06	0.0116	0.0172	0.4992	4951
family.Pasteurellaceae	rs10965428	9	22718481	C	A	0.081603	-0.119902	0.0258219	4.29151e-06	-0.0219	0.0255	0.3906	8873
family.Pasteurellaceae	rs35510	12	115491973	A	G	0.09224	0.122729	0.0264958	4.01576e-06	-0.0202	0.0262	0.44	8671
family.Pasteurellaceae	rs4822728	22	26891808	T	C	0.378423	0.0685479	0.0149032	4.71847e-06	-0.0478	0.0146	0.001029	9412
family.Pasteurellaceae	rs55676407	5	26602662	G	A	0.083542	0.134301	0.0292184	3.41098e-06	0.0232	0.0277	0.4011	8020
family.Pasteurellaceae	rs76022354	10	94306385	C	T	0.045857	0.24289	0.0500406	1.82858e-06	0.0311	0.0342	0.3634	3692
family.Pasteurellaceae	rs78909003	9	105650242	T	C	0.051576	-0.241159	0.0498372	2.04893e-06	-0.0106	0.0323	0.7424	3638
family.Pasteurellaceae	rs9382510	6	55448491	C	T	0.233609	-0.0881865	0.0169965	2.476e-07	0.0025	0.0164	0.8782	9410
family.Peptococcaceae	rs117452796	9	9423378	A	G	0.052356	-0.257982	0.0549569	3.15296e-06	-0.0262	0.0332	0.4296	3161
family.Peptococcaceae	rs12634826	3	182984048	T	G	0.292113	-0.0739885	0.0150931	1.01109e-06	0.0093	0.0172	0.5902	10381
family.Peptococcaceae	rs12992764	2	188895743	T	G	0.383557	0.0684213	0.0141137	1.46158e-06	0.0041	0.0146	0.7791	10444
family.Peptococcaceae	rs150600492	10	129175962	A	C	0.070053	0.135774	0.0289757	2.31305e-06	-0.0135	0.0291	0.6423	9761
family.Peptococcaceae	rs35703006	8	28614217	G	T	0.205321	0.0812655	0.0164355	4.94775e-07	0.0011	0.0174	0.9474	10715
family.Peptococcaceae	rs4990837	8	3580757	A	G	0.168758	0.0910387	0.0185869	1.74194e-06	0.0329	0.0192	0.08709	10718
family.Peptococcaceae	rs75430375	5	89252884	C	T	0.066497	-0.147941	0.0317498	3.40849e-06	-0.0007	0.0291	0.9799	8375
family.Peptococcaceae	rs75898026	13	113561082	A	G	0.193161	-0.0821779	0.0173541	2.0221e-06	-0.006	0.0188	0.7503	10444
family.Peptostreptococcaceae	rs117020988	7	46710977	C	T	0.049488	0.182411	0.0372126	1.02794e-06	0.0109	0.0311	0.7253	6831
family.Peptostreptococcaceae	rs12377846	9	16786784	C	A	0.044398	-0.252	0.0511627	7.26254e-07	0.034	0.0347	0.3275	3736
family.Peptostreptococcaceae	rs1520207	3	151781175	C	T	0.446088	0.0525658	0.0112476	3.16548e-06	-0.016	0.0141	0.2535	16057
family.Peptostreptococcaceae	rs17747079	13	77368132	G	A	0.202756	-0.0657847	0.014004	3.00242e-06	-0.0177	0.0171	0.3008	16054
family.Peptostreptococcaceae	rs4692811	4	171180190	C	T	0.269384	0.0642075	0.0126913	4.21123e-07	-0.0176	0.0156	0.2594	16061
family.Peptostreptococcaceae	rs57768785	4	171199439	A	G	0.281687	0.0576111	0.0124485	3.43563e-06	-0.0202	0.0154	0.1895	16053
family.Peptostreptococcaceae	rs61841503	10	17019559	G	A	0.16213	0.0919658	0.0161331	9.8012e-09	-0.0071	0.0188	0.7062	15333
family.Peptostreptococcaceae	rs61844362	10	16999566	C	T	0.201589	0.0807751	0.0148625	5.77573e-08	-0.0006	0.0173	0.971	15332
family.Peptostreptococcaceae	rs76762387	7	46740334	T	G	0.050354	0.175281	0.0372882	2.73461e-06	0.0101	0.0307	0.7413	6768
family.Peptostreptococcaceae	rs76982728	7	44312824	T	C	0.060308	0.124203	0.0266923	3.24058e-06	-0.0284	0.0323	0.3796	11185
family.Peptostreptococcaceae	rs9573934	13	77338074	C	T	0.199195	-0.0687189	0.0141533	1.7293e-06	-0.0217	0.0172	0.2082	16059
family.Peptostreptococcaceae	rs9573937	13	77351196	A	G	0.19316	-0.0693637	0.0142907	1.70589e-06	-0.0241	0.0174	0.1667	16061
family.Porphyromonadaceae	rs1029811	7	69037529	T	G	0.167842	0.067331	0.0145462	2.90795e-06	0.0137	0.0189	0.4694	18026
family.Porphyromonadaceae	rs10858364	9	138076081	G	T	0.262182	0.055316	0.012085	4.31063e-06	0.0026	0.0246	0.9154	18028
family.Porphyromonadaceae	rs10965204	9	2206297	A	G	0.222178	-0.0642228	0.0132336	1.0413e-06	0.0044	0.0168	0.7946	17547
family.Porphyromonadaceae	rs12486680	3	191568066	A	C	0.05745	0.0984639	0.0218573	4.29086e-06	-0.0015	0.0302	0.9609	17108
family.Porphyromonadaceae	rs17065783	3	62035586	A	G	0.238885	-0.059133	0.0122235	1.79351e-06	-0.017	0.0162	0.2939	18028
family.Porphyromonadaceae	rs17140890	7	69240249	C	T	0.143535	0.0706214	0.015069	4.47237e-06	0.0135	0.0194	0.4862	18028
family.Porphyromonadaceae	rs2851493	7	69048815	T	G	0.169509	0.0661171	0.0145467	4.8382e-06	0.0139	0.0189	0.4627	18026
family.Porphyromonadaceae	rs3111851	3	189854046	C	G	0.262101	0.0581896	0.0121147	2.19497e-06	-0.021	0.0173	0.2245	18024
family.Porphyromonadaceae	rs60884758	9	2217340	C	T	0.174714	-0.0705762	0.013939	2.65875e-07	-0.0092	0.0184	0.6184	18016
family.Porphyromonadaceae	rs6953849	7	69251692	A	G	0.143489	0.0718149	0.0150724	2.4448e-06	0.0137	0.0194	0.481	18028
family.Prevotellaceae	rs12118202	1	210681370	T	C	0.206881	-0.0751986	0.0147265	5.54234e-07	0.0029	0.0171	0.867	14869
family.Prevotellaceae	rs12612711	2	118922722	A	G	0.412287	-0.0581549	0.0118076	8.74568e-07	-0.0309	0.014	0.02757	14859
family.Prevotellaceae	rs148376875	3	170126707	T	G	0.122663	0.084515	0.0179163	2.08029e-06	0.0296	0.0228	0.1938	14289
family.Prevotellaceae	rs2206482	20	9771109	T	G	0.433654	-0.0569105	0.0117486	1.30377e-06	0.0003	0.014	0.9854	14808
family.Prevotellaceae	rs3860225	1	111161677	A	G	0.140857	0.083936	0.0167936	5.49682e-07	0.0107	0.0203	0.5992	14871
family.Prevotellaceae	rs4493272	2	118910912	T	C	0.412169	-0.0604992	0.0118027	3.02312e-07	-0.0299	0.014	0.03276	14867
family.Prevotellaceae	rs4685827	3	4864877	T	C	0.208553	-0.0679529	0.0145407	2.77192e-06	0.0497	0.017	0.003509	14867
family.Prevotellaceae	rs77380553	1	210661794	A	G	0.160567	-0.0773747	0.0167375	3.09286e-06	-0.0161	0.019	0.3976	13954
family.Prevotellaceae	rs912860	14	33706908	G	A	0.0323152	-0.229046	0.0483124	9.2992e-07	-0.0326	0.0474	0.4917	3479
family.Prevotellaceae	rs9586501	13	105075823	G	A	0.306855	0.0592681	0.0127329	2.58988e-06	-0.0205	0.0156	0.1884	14868
family.Prevotellaceae	rs9952932	18	63006580	T	C	0.138714	-0.0884173	0.0172631	3.00963e-07	-0.0035	0.0207	0.8647	14061
family.Prevotellaceae	rs9958960	18	63018983	G	A	0.136544	-0.0914807	0.0173611	1.06324e-07	-0.0027	0.0212	0.9003	14061
family.Rhodospirillaceae	rs11591293	10	113419797	G	T	0.376827	0.0743184	0.0158724	2.67148e-06	-0.0288	0.0142	0.04261	8500
family.Rhodospirillaceae	rs1549633	5	27945645	A	C	0.145498	0.0999312	0.0218634	4.70392e-06	0.0344	0.02	0.08545	8010
family.Rhodospirillaceae	rs16855101	2	169051157	C	T	0.098613	0.119409	0.0250471	1.99239e-06	0.0265	0.0232	0.2551	8499
family.Rhodospirillaceae	rs35982688	10	113435151	C	T	0.378707	0.072148	0.0158661	4.68465e-06	-0.0265	0.0142	0.06115	8497
family.Rhodospirillaceae	rs3754624	2	225633812	C	T	0.183305	0.0971389	0.0200064	1.7148e-06	-0.0336	0.0185	0.06978	8496
family.Rhodospirillaceae	rs4278423	10	2670553	T	C	0.120404	0.107529	0.0235725	3.12021e-06	-0.0013	0.0213	0.952	8501
family.Rhodospirillaceae	rs55876211	3	84471266	C	T	0.185948	-0.0911851	0.0196395	2.86679e-06	0.0134	0.0177	0.4492	8494
family.Rhodospirillaceae	rs56752332	3	84482783	T	G	0.185948	-0.0901009	0.0196268	3.80104e-06	0.0132	0.0177	0.4553	8493
family.Rhodospirillaceae	rs7098347	10	113497648	G	A	0.381012	0.0732011	0.0158124	3.05613e-06	-0.0231	0.0142	0.1028	8501
family.Rhodospirillaceae	rs76784716	2	169033340	A	G	0.06688	0.136049	0.0285767	1.48988e-06	0.0063	0.0271	0.8159	8498
family.Rhodospirillaceae	rs77497586	2	169071190	T	G	0.067037	0.133046	0.0285815	2.30254e-06	0.0013	0.0273	0.962	8493
family.Rhodospirillaceae	rs9813022	3	13726736	A	G	0.309356	-0.0842444	0.0163583	2.53124e-07	0.0051	0.0149	0.7312	8498
family.Rikenellaceae	rs1107244	13	38057357	G	A	0.090389	0.0874428	0.0170522	1.91908e-07	0.0089	0.0245	0.715	17680
family.Rikenellaceae	rs11841382	13	38004672	G	T	0.082702	0.0795925	0.0178915	3.9802e-06	0.0107	0.0255	0.6742	17680
family.Rikenellaceae	rs1322804	13	38034596	G	T	0.111044	0.0788333	0.0159694	5.67398e-07	0.0116	0.0229	0.6117	17679
family.Rikenellaceae	rs1939881	11	95304834	G	A	0.064529	-0.105589	0.0206213	5.64373e-07	0.022	0.0296	0.457	17434
family.Rikenellaceae	rs2833282	21	32496710	G	A	0.120704	0.0711137	0.0156966	4.31106e-06	0.027	0.0215	0.2109	17680
family.Rikenellaceae	rs34733323	11	95315342	A	G	0.063704	-0.0997033	0.0206976	2.71349e-06	0.0203	0.0299	0.4977	17545
family.Rikenellaceae	rs4264350	15	71658642	T	C	0.407732	-0.0526393	0.0108555	1.34832e-06	0.0077	0.0141	0.5839	17668
family.Rikenellaceae	rs62532512	9	14158854	C	A	0.476509	-0.0504257	0.0107399	2.76426e-06	0.004	0.0142	0.7789	17672
family.Rikenellaceae	rs67705352	1	19790706	T	G	0.36473	-0.0549688	0.0110534	6.57556e-07	0.019	0.015	0.2059	17676
family.Rikenellaceae	rs6837275	4	187842232	A	G	0.28608	0.0570355	0.011887	1.447e-06	-0.0095	0.0165	0.5635	17199
family.Rikenellaceae	rs77885767	14	21548634	C	T	0.048217	-0.156209	0.0336482	2.84694e-06	0.0379	0.0327	0.247	8478
family.Rikenellaceae	rs7994129	13	38020035	A	G	0.10304	0.0751768	0.0165352	3.63053e-06	0.018	0.0229	0.4318	17677
family.Rikenellaceae	rs8130320	21	40580258	A	G	0.427821	-0.048924	0.0106843	4.72745e-06	-0.0147	0.014	0.2915	17680
family.Rikenellaceae	rs9578457	13	22867356	G	A	0.052069	-0.141478	0.0315848	3.99449e-06	0.037	0.031	0.2317	9400
family.Rikenellaceae	rs9603208	13	38044689	G	T	0.111481	0.0821173	0.0159596	1.91801e-07	0.011	0.0222	0.6189	17680
family.Ruminococcaceae	rs117677831	12	47215359	G	A	0.089864	0.0984657	0.0188897	1.75862e-07	0.0496	0.0271	0.06687	15835
family.Ruminococcaceae	rs1612733	1	107661606	T	C	0.055	0.108708	0.0238006	4.22436e-06	0.0103	0.0328	0.7529	15016
family.Ruminococcaceae	rs17376049	1	61425267	T	C	0.107776	0.0848534	0.0172114	7.29619e-07	-0.0256	0.0226	0.2569	18333
family.Ruminococcaceae	rs2113833	2	218216801	T	C	0.0557197	0.169146	0.0355009	1.14466e-06	0.0159	0.0394	0.6861	4140
family.Ruminococcaceae	rs55793120	12	47384118	T	C	0.053894	0.13822	0.0266152	1.44338e-07	0.0895	0.0454	0.04863	12405
family.Ruminococcaceae	rs56199908	9	2801371	T	C	0.063995	-0.199327	0.0410444	1.66414e-06	-0.0182	0.0324	0.5738	5618
family.Streptococcaceae	rs10028567	4	53657577	C	T	0.091158	-0.0934027	0.0190343	3.72497e-06	-0.0392	0.0243	0.1066	16549
family.Streptococcaceae	rs11110091	12	100285805	A	G	0.078052	-0.102471	0.0202194	5.92677e-07	-0.017	0.0263	0.5199	15850
family.Streptococcaceae	rs11110118	12	100302337	T	C	0.07809	-0.106082	0.0201694	2.28444e-07	-0.0165	0.0263	0.5309	15850
family.Streptococcaceae	rs11110129	12	100316441	G	A	0.078016	-0.108173	0.0201691	1.36658e-07	-0.0171	0.0263	0.5169	15849
family.Streptococcaceae	rs11110145	12	100336946	T	A	0.077854	-0.110938	0.0201662	6.50782e-08	0.0195	0.0264	0.4607	15849
family.Streptococcaceae	rs11110184	12	100403186	G	A	0.076668	-0.102701	0.0200848	5.55524e-07	-0.0224	0.0265	0.3993	15960
family.Streptococcaceae	rs11110198	12	100417973	A	G	0.076459	-0.105282	0.0202025	2.94914e-07	-0.0208	0.0265	0.4337	15850
family.Streptococcaceae	rs11110204	12	100429535	G	A	0.059404	-0.119971	0.0224377	1.76065e-07	-0.048	0.0296	0.1052	15316
family.Streptococcaceae	rs11110281	12	100584014	T	C	0.059933	-0.130554	0.0225943	1.40137e-08	-0.0393	0.0295	0.1823	15316
family.Streptococcaceae	rs111923753	12	100257073	T	C	0.092535	-0.084579	0.018275	3.70872e-06	-0.0098	0.0244	0.6873	15849
family.Streptococcaceae	rs11248956	16	1009552	C	T	0.227949	0.0599192	0.0129445	2.68385e-06	-0.0172	0.0164	0.2947	16627
family.Streptococcaceae	rs114279530	12	100270531	A	G	0.092398	-0.0830488	0.0179861	2.89487e-06	-0.0095	0.0245	0.6977	15850
family.Streptococcaceae	rs115024257	12	100369625	A	G	0.077804	-0.107871	0.0202209	1.4359e-07	-0.0246	0.0265	0.3522	15849
family.Streptococcaceae	rs11522881	12	100460986	T	C	0.060188	-0.123667	0.0224069	6.666e-08	-0.0436	0.0295	0.1386	15316
family.Streptococcaceae	rs116172730	12	100514027	A	G	0.060496	-0.119861	0.0222563	1.39486e-07	-0.042	0.0294	0.1531	15426
family.Streptococcaceae	rs116878826	12	100392565	C	T	0.060442	-0.123528	0.022329	5.65488e-08	-0.0443	0.0295	0.1333	15312
family.Streptococcaceae	rs117905191	12	100553544	A	G	0.059883	-0.128403	0.0225585	2.39123e-08	-0.0399	0.0295	0.1758	15316
family.Streptococcaceae	rs12367656	12	100442373	C	T	0.059513	-0.122103	0.0224255	1.03419e-07	-0.0504	0.0297	0.08935	15316
family.Streptococcaceae	rs12370758	12	100542517	C	T	0.059526	-0.124609	0.0226361	6.85205e-08	-0.0393	0.0297	0.1859	15313
family.Streptococcaceae	rs12372388	12	100529938	A	G	0.060179	-0.122062	0.0222711	7.95123e-08	-0.0406	0.0295	0.1683	15426
family.Streptococcaceae	rs1518775	17	61312298	T	G	0.492116	-0.053392	0.0110752	1.32422e-06	-0.0044	0.0143	0.7564	16625
family.Streptococcaceae	rs17029986	12	100495426	G	T	0.061563	-0.120228	0.0216246	5.0346e-08	-0.038	0.0293	0.1944	15425
family.Streptococcaceae	rs17708276	8	10199548	A	G	0.133178	-0.0827607	0.0169467	9.73863e-07	-0.0301	0.0207	0.1452	16517
family.Streptococcaceae	rs17851246	12	100482866	A	G	0.06016	-0.125557	0.0224054	4.09549e-08	-0.0411	0.0294	0.1629	15316
family.Streptococcaceae	rs2052119	17	61180293	A	G	0.453278	-0.0510991	0.0110707	3.96975e-06	-0.0043	0.0144	0.7641	16626
family.Streptococcaceae	rs2120255	17	61335497	A	C	0.492599	-0.0518199	0.0110714	2.95195e-06	-0.0041	0.0143	0.7737	16627
family.Streptococcaceae	rs2370083	14	97526750	G	T	0.105699	-0.0842751	0.0184509	4.25666e-06	-0.0182	0.0233	0.4348	16516
family.Streptococcaceae	rs2460109	17	61323412	T	C	0.492676	-0.0510878	0.0110717	4.15129e-06	-0.0043	0.0142	0.7619	16627
family.Streptococcaceae	rs2952251	8	10143164	A	G	0.264862	-0.0639298	0.0126525	3.72237e-07	-0.0016	0.0158	0.9171	16612
family.Streptococcaceae	rs35344081	16	991253	G	A	0.22736	0.0609349	0.0129703	2.63845e-06	-0.0196	0.0165	0.2349	16624
family.Streptococcaceae	rs4260895	8	10126348	C	A	0.268808	-0.0625595	0.0125301	4.49763e-07	-0.0038	0.0157	0.8089	16627
family.Streptococcaceae	rs4968759	17	61298020	A	G	0.421897	-0.0544035	0.0111271	8.91881e-07	-0.0059	0.015	0.6926	16624
family.Streptococcaceae	rs7224098	17	61164851	G	A	0.454862	-0.0522485	0.011069	2.44024e-06	-0.0037	0.0143	0.7984	16627
family.Streptococcaceae	rs72739637	15	41663393	A	G	0.111188	0.0927983	0.0192021	1.82163e-06	0.0583	0.0235	0.01329	15111
family.Streptococcaceae	rs7312868	12	100359430	A	G	0.078089	-0.105263	0.0201562	3.01838e-07	-0.0202	0.0264	0.4437	15850
family.Streptococcaceae	rs74659220	12	100242274	C	A	0.094345	-0.088504	0.0181325	1.14174e-06	-0.013	0.0242	0.5904	15849
family.Streptococcaceae	rs75132655	12	100349422	G	T	0.078461	-0.110799	0.0200379	5.19527e-08	-0.021	0.0264	0.4256	15958
family.Streptococcaceae	rs76717940	3	94153993	T	A	0.059957	0.150606	0.0334079	3.08935e-06	-0.0125	0.0307	0.6845	7720
family.Streptococcaceae	rs77558518	5	174173171	A	G	0.065601	-0.104239	0.022806	3.72194e-06	0.0123	0.0305	0.6873	15161
family.Streptococcaceae	rs78017832	12	100570045	T	G	0.059919	-0.128478	0.0225625	2.3739e-08	-0.0396	0.0295	0.1794	15316
family.Streptococcaceae	rs7818437	8	10209623	C	T	0.233757	-0.0609289	0.0131558	3.42057e-06	-0.0311	0.0165	0.05974	16615
family.Streptococcaceae	rs78843973	12	100598625	T	C	0.060064	-0.126411	0.0225567	3.83988e-08	-0.0395	0.0295	0.1808	15316
family.Streptococcaceae	rs7970539	12	100214822	C	T	0.092931	-0.0840503	0.0182862	4.38822e-06	-0.0181	0.0244	0.4581	15958
family.Streptococcaceae	rs9895557	17	61363540	T	C	0.422107	-0.0533859	0.0111229	1.57521e-06	-0.0116	0.0145	0.4229	16627
family.Streptococcaceae	rs9903102	17	80576624	C	A	0.142458	-0.0693015	0.0154096	4.91806e-06	-0.02	0.0216	0.3545	16623
family.Streptococcaceae	rs9904474	17	61088604	G	T	0.433633	-0.0514324	0.0111108	4.0377e-06	-0.0029	0.015	0.847	16623
family.unknownfamily	rs11150282	16	80493705	T	C	0.319607	0.098235	0.0197127	7.36053e-07	-0.0339	0.0154	0.02741	5864
family.unknownfamily	rs1221147	9	122046549	T	A	0.135685	0.126305	0.0279161	4.8596e-06	-0.0449	0.0209	0.03157	5759
family.unknownfamily	rs12493406	3	14280171	T	C	0.103632	-0.154563	0.0292189	2.1985e-07	-0.0497	0.0221	0.02494	5768
family.unknownfamily	rs13072729	3	14296762	C	T	0.103588	-0.151287	0.0291828	2.60655e-07	-0.0502	0.0221	0.02299	5766
family.unknownfamily	rs4129395	9	115975389	G	A	0.436633	0.0904264	0.0185253	1.21742e-06	0.002	0.014	0.8859	5878
family.unknownfamily	rs6773199	3	14268381	A	G	0.103288	-0.14963	0.0286206	1.37416e-07	-0.0518	0.0222	0.01982	5766
family.unknownfamily	rs79790072	15	100747683	T	C	0.052129	0.226103	0.0488017	3.5381e-06	-0.0391	0.0488	0.4221	4104
family.unknownfamily	rs9864379	3	14306949	T	C	0.103425	-0.160521	0.0292752	4.65873e-08	-0.0497	0.0223	0.0258	5768
family.unknownfamily	rs17235252	7	82536037	T	C	0.094971	-0.122002	0.0255463	2.15879e-06	0.0449	0.0242	0.06355	9531
family.unknownfamily	rs74603314	14	46519718	T	C	0.048655	0.230767	0.0489701	2.27641e-06	0.0747	0.043	0.08237	4033
family.unknownfamily	rs7706512	5	17443654	G	A	0.523367	0.0657351	0.0138979	2.27207e-06	-0.0142	0.0139	0.3091	10359
family.unknownfamily	rs11251024	10	2095726	G	A	0.33798	0.104201	0.0206737	6.62801e-07	0.0185	0.0146	0.2043	5107
family.unknownfamily	rs1135727	2	234113545	G	A	0.474289	0.090946	0.0197967	4.53664e-06	0.0203	0.0157	0.197	5107
family.unknownfamily	rs11606187	11	91589600	A	G	0.097704	-0.154539	0.0326288	3.30586e-06	0.0177	0.0234	0.45	5102
family.unknownfamily	rs13219468	6	68934648	G	C	0.228909	0.115344	0.0236958	1.40637e-06	-0.0112	0.0166	0.5017	5104
family.unknownfamily	rs13385922	2	234081324	T	C	0.402334	0.0929494	0.0201348	3.96829e-06	-0.0057	0.0148	0.702	5106
family.unknownfamily	rs2172426	8	18229020	C	T	0.442611	-0.10212	0.0198947	3.17425e-07	-0.0091	0.014	0.5157	5099
family.unknownfamily	rs267959	5	10737802	A	G	0.334508	0.0988612	0.0209676	2.61993e-06	0.0158	0.0148	0.2862	5107
family.unknownfamily	rs57230089	7	1321768	T	C	0.369653	0.108143	0.0211563	3.08182e-07	-0.0231	0.0219	0.2909	4773
family.unknownfamily	rs72671304	14	39425971	T	C	0.075041	0.172322	0.0370028	3.79578e-06	-0.0105	0.026	0.6854	4887
family.unknownfamily	rs7911787	10	98619568	G	T	0.052968	-0.223071	0.0470232	3.38824e-06	-0.0584	0.0321	0.06831	3879
family.Veillonellaceae	rs111810795	14	102897930	C	T	0.107762	-0.0867108	0.0180573	1.72927e-06	0.0221	0.0241	0.3602	15605
family.Veillonellaceae	rs12024294	1	50468336	T	C	0.366613	-0.0581039	0.0117708	6.02181e-07	0.0156	0.016	0.3302	15605
family.Veillonellaceae	rs12186441	5	132646303	G	A	0.050846	0.208096	0.0453999	4.52857e-06	0.0544	0.0325	0.09393	5236
family.Veillonellaceae	rs12668619	7	21637810	A	G	0.36146	0.055301	0.0117654	2.57364e-06	-0.0078	0.0144	0.5875	15971
family.Veillonellaceae	rs12741784	1	50088819	C	T	0.350637	-0.0621452	0.0119266	1.28494e-07	0.0005	0.0175	0.978	15867
family.Veillonellaceae	rs1442060	4	46366067	G	A	0.49912	-0.0514024	0.0112125	4.50675e-06	-0.0133	0.0144	0.3566	15976
family.Veillonellaceae	rs17263892	13	38345556	A	C	0.086201	0.0987394	0.0210196	3.69248e-06	-0.0269	0.025	0.2828	15060
family.Veillonellaceae	rs2175069	4	23317124	A	G	0.384962	-0.0526752	0.0114886	4.63558e-06	0.0256	0.0142	0.07122	15976
family.Veillonellaceae	rs4461038	15	78546996	A	G	0.35658	-0.0554965	0.0119467	3.73474e-06	0.022	0.0144	0.1273	15973
family.Veillonellaceae	rs4797169	18	462180	T	C	0.245879	0.0587799	0.0128297	4.49346e-06	0.0156	0.0161	0.3342	15974
family.Veillonellaceae	rs66716149	1	50022046	C	T	0.349614	-0.0580955	0.0119247	8.34269e-07	0.0027	0.0178	0.8775	15865
family.Veillonellaceae	rs79535861	13	38326692	A	C	0.087162	0.100666	0.0207016	1.57687e-06	-0.0199	0.0248	0.4222	15061
family.Verrucomicrobiaceae	rs11184341	1	105422565	G	C	0.307392	0.0655301	0.014223	4.13844e-06	0.0135	0.0154	0.382	11864
family.Verrucomicrobiaceae	rs113634144	4	95016155	T	G	0.257307	0.0737014	0.0150133	1.10904e-06	0.0053	0.0163	0.7443	11860
family.Verrucomicrobiaceae	rs117107102	18	49473635	A	G	0.03986	0.204683	0.0431573	2.91821e-06	-0.0771	0.0377	0.04066	4975
family.Verrucomicrobiaceae	rs11729256	4	95027272	T	C	0.256866	0.0749798	0.0150177	6.7309e-07	0.0065	0.0163	0.6894	11861
family.Verrucomicrobiaceae	rs12416161	10	5076367	T	C	0.18087	0.0762462	0.0165564	3.51008e-06	-0.0431	0.0192	0.02488	11864
family.Verrucomicrobiaceae	rs12908520	15	97570657	G	A	0.432457	0.0619104	0.0130946	2.15138e-06	-0.0101	0.0139	0.4666	11863
family.Verrucomicrobiaceae	rs2169719	4	95072730	G	A	0.276941	0.0677138	0.0145321	3.15594e-06	0.0128	0.0157	0.4148	11859
family.Verrucomicrobiaceae	rs2602429	16	81063149	C	T	0.237897	0.0745516	0.0156195	2.69939e-06	0.0072	0.0176	0.6811	11690
family.Verrucomicrobiaceae	rs4242783	10	5064327	G	A	0.26515	0.0687992	0.0147694	2.75444e-06	-0.0447	0.017	0.008685	11690
family.Verrucomicrobiaceae	rs4936098	11	130280667	A	G	0.376186	0.0648691	0.0135928	1.12929e-06	-0.0095	0.015	0.5264	11858
family.Verrucomicrobiaceae	rs56161035	4	95059232	T	C	0.278825	0.0682092	0.014454	2.33102e-06	0.0142	0.0156	0.3653	11865
family.Verrucomicrobiaceae	rs74542928	4	100544188	T	C	0.091787	0.112124	0.0236422	1.64613e-06	-0.013	0.024	0.5886	11216
family.Verrucomicrobiaceae	rs9349825	6	56341481	A	G	0.268384	-0.0704354	0.0147128	2.51287e-06	-0.0074	0.0158	0.6389	11858
family.Victivallaceae	rs11764871	7	146808977	G	T	0.283307	0.127099	0.025656	7.49289e-07	-0.0011	0.0159	0.9449	3909
family.Victivallaceae	rs11770843	7	146795379	C	T	0.28254	0.124345	0.025836	1.05598e-06	-0.0094	0.016	0.558	3891
family.Victivallaceae	rs13234582	7	146820669	G	A	0.287065	0.121935	0.0255659	1.67269e-06	-0.0002	0.0158	0.9888	3883
family.Victivallaceae	rs1363428	5	94708550	G	A	0.290819	0.121862	0.0256383	2.4724e-06	0.0169	0.0156	0.2786	3917
family.Victivallaceae	rs1603450	7	146913540	T	C	0.171558	-0.144369	0.0299873	2.27954e-06	0.0056	0.0192	0.7712	3917
family.Victivallaceae	rs2546105	5	94692439	A	T	0.295211	0.126643	0.0257111	1.02501e-06	0.0197	0.0155	0.2035	3917
family.Victivallaceae	rs2731834	5	94720245	C	G	0.276293	0.123706	0.0259773	2.3326e-06	0.0175	0.0158	0.2685	3916
family.Victivallaceae	rs34702749	11	9340990	T	A	0.182233	-0.140718	0.0284587	1.1689e-06	0.0109	0.0182	0.5499	3909
family.Victivallaceae	rs4396289	11	9316730	C	T	0.171927	-0.152918	0.0288525	1.53782e-07	-0.0117	0.0185	0.5262	3913
family.Victivallaceae	rs61702987	2	31211657	T	C	0.184433	0.145501	0.0300007	3.07921e-06	-0.0003	0.0186	0.9871	3906
family.Victivallaceae	rs62570196	9	111086170	C	T	0.075522	-0.246101	0.0483077	2.69852e-07	-0.0258	0.0272	0.3442	3091
family.Victivallaceae	rs6545794	2	60484909	A	G	0.0786	-0.197786	0.0410495	5.97005e-07	-0.0719	0.0264	0.006348	3916
family.Victivallaceae	rs67832247	2	2649472	C	T	0.274631	-0.123489	0.0266695	3.23801e-06	0.0081	0.0173	0.639	3555
family.Victivallaceae	rs7077363	10	95286954	G	A	0.153504	0.148942	0.0318366	2.83376e-06	0.0076	0.0192	0.6928	3912
family.Victivallaceae	rs7131017	11	9352951	A	G	0.187136	-0.13379	0.0284268	3.9312e-06	-0.0104	0.018	0.5631	3917
family.Victivallaceae	rs72960925	2	60502433	T	C	0.078572	-0.193159	0.0407931	1.20327e-06	-0.0752	0.0264	0.004372	3917
genus.Actinomyces	rs114313061	12	7979715	C	A	0.298865	0.0817406	0.0178279	4.19417e-06	0.0235	0.0157	0.1336	7424
genus.Actinomyces	rs17072071	13	22375922	C	A	0.129239	-0.120414	0.0250869	1.32552e-06	-0.0289	0.03	0.3344	7109
genus.Actinomyces	rs34583783	6	67207371	G	T	0.110037	0.126596	0.0268461	4.48529e-06	0.0006	0.0225	0.9799	7468
genus.Actinomyces	rs4146653	10	4782841	G	A	0.178014	0.0985224	0.0214182	4.49647e-06	-0.0365	0.0185	0.04921	7468
genus.Adlercreutzia	rs12522517	5	31991834	A	T	0.129482	-0.104884	0.0234695	4.41254e-06	-0.0167	0.0275	0.5449	8187
genus.Adlercreutzia	rs13231526	7	48844151	C	A	0.076257	0.143237	0.0311654	4.81355e-06	0.0126	0.0266	0.6354	8051
genus.Adlercreutzia	rs1406514	4	171269504	A	G	0.288017	-0.0813766	0.0176247	4.53791e-06	-0.0096	0.0162	0.5518	8243
genus.Adlercreutzia	rs1919502	4	171297661	G	A	0.25578	-0.0816158	0.0179051	4.73235e-06	-0.0206	0.016	0.1983	8243
genus.Adlercreutzia	rs2147798	1	201061818	C	G	0.212047	0.0922959	0.0192121	1.39877e-06	-0.0151	0.0177	0.3946	8243
genus.Adlercreutzia	rs255375	5	94111315	G	T	0.43123	-0.0721621	0.0156847	4.38377e-06	-0.005	0.014	0.7216	8243
genus.Adlercreutzia	rs2717140	18	75009770	C	T	0.10548	-0.119225	0.0251081	2.04594e-06	-0.0195	0.0234	0.4044	8243
genus.Adlercreutzia	rs4869118	5	94088858	C	T	0.440246	-0.0726931	0.0156588	3.5057e-06	-0.0087	0.0139	0.5342	8243
genus.Adlercreutzia	rs7680684	4	171281359	C	T	0.317007	-0.083381	0.0168901	9.76904e-07	-0.0128	0.0153	0.4054	8243
genus.Adlercreutzia	rs9490822	6	123909083	C	T	0.444747	-0.0734512	0.0155789	2.54421e-06	-0.0233	0.0145	0.1083	8243
genus.Akkermansia	rs11184341	1	105422565	G	C	0.307392	0.0655855	0.0142236	4.06353e-06	0.0135	0.0154	0.382	11863
genus.Akkermansia	rs113634144	4	95016155	T	G	0.257307	0.0739594	0.0150138	1.0204e-06	0.0053	0.0163	0.7443	11859
genus.Akkermansia	rs117107102	18	49473635	A	G	0.03986	0.204406	0.0431629	3.01139e-06	-0.0771	0.0377	0.04066	4974
genus.Akkermansia	rs11729256	4	95027272	T	C	0.256866	0.0750473	0.0150184	6.58393e-07	0.0065	0.0163	0.6894	11860
genus.Akkermansia	rs12416161	10	5076367	T	C	0.18087	0.0760406	0.0165572	3.72812e-06	-0.0431	0.0192	0.02488	11863
genus.Akkermansia	rs12908520	15	97570657	G	A	0.432457	0.061772	0.0130954	2.26482e-06	-0.0101	0.0139	0.4666	11862
genus.Akkermansia	rs2169719	4	95072730	G	A	0.276941	0.0677774	0.0145328	3.0922e-06	0.0128	0.0157	0.4148	11858
genus.Akkermansia	rs2602429	16	81063149	C	T	0.237897	0.0745352	0.0156201	2.71569e-06	0.0072	0.0176	0.6811	11689
genus.Akkermansia	rs4242783	10	5064327	G	A	0.26515	0.0685454	0.0147701	2.99799e-06	-0.0447	0.017	0.008685	11689
genus.Akkermansia	rs4936098	11	130280667	A	G	0.376186	0.0649225	0.0135934	1.10359e-06	-0.0095	0.015	0.5264	11857
genus.Akkermansia	rs56161035	4	95059232	T	C	0.278825	0.0681628	0.0144547	2.37061e-06	0.0142	0.0156	0.3653	11864
genus.Akkermansia	rs72663756	4	95003498	T	C	0.269375	0.066809	0.0147153	4.80268e-06	0.0069	0.0162	0.6695	11859
genus.Akkermansia	rs74542928	4	100544188	T	C	0.091787	0.112623	0.0236434	1.4802e-06	-0.013	0.024	0.5886	11215
genus.Akkermansia	rs9349825	6	56341481	A	G	0.268384	-0.0703407	0.0147133	2.59886e-06	-0.0074	0.0158	0.6389	11857
genus.Alistipes	rs1107244	13	38057357	G	A	0.090389	0.0758558	0.0171182	3.59059e-06	0.0089	0.0245	0.715	17571
genus.Alistipes	rs11769002	7	62443498	G	A	0.346307	-0.0528793	0.0109389	1.44962e-06	0.0183	0.0164	0.2668	17571
genus.Alistipes	rs1595991	7	62419726	C	T	0.373585	-0.0510096	0.0108285	2.52759e-06	0.0173	0.0157	0.271	17568
genus.Alistipes	rs67705352	1	19790706	T	G	0.36473	-0.0532404	0.0110864	1.65123e-06	0.019	0.015	0.2059	17567
genus.Alistipes	rs7129639	11	17511427	C	A	0.391856	-0.0524955	0.0109584	1.78422e-06	0.0238	0.0142	0.09459	17571
genus.Alistipes	rs7783848	7	62457057	G	C	0.346729	-0.0521462	0.0109336	2.00112e-06	-0.0188	0.0157	0.2304	17571
genus.Alistipes	rs7805099	7	62477247	T	G	0.346436	-0.050115	0.0109281	4.77863e-06	0.0176	0.0156	0.2569	17570
genus.Alistipes	rs8130320	21	40580258	A	G	0.427821	-0.049002	0.010717	4.83612e-06	-0.0147	0.014	0.2915	17571
genus.Allisonella	rs1048451	9	100059541	G	A	0.188955	0.14222	0.0298524	2.93197e-06	0.0379	0.0176	0.03109	3212
genus.Allisonella	rs10980890	9	99922416	C	T	0.186626	0.143192	0.0309223	3.76146e-06	0.0331	0.0192	0.08464	3212
genus.Allisonella	rs10981444	9	100037094	C	A	0.188056	0.141383	0.0298515	3.26139e-06	0.0384	0.0183	0.0355	3212
genus.Allisonella	rs1901739	5	114286707	T	G	0.482044	0.115769	0.0248626	3.58801e-06	0.0198	0.0139	0.1549	3212
genus.Allisonella	rs2045730	9	100134582	G	A	0.191656	0.138663	0.0299029	4.25812e-06	0.0377	0.0175	0.03091	3212
genus.Allisonella	rs35778461	9	100150556	C	T	0.192388	0.146679	0.0297186	1.2063e-06	0.0385	0.0174	0.02715	3212
genus.Allisonella	rs4743061	9	99973826	C	T	0.187727	0.144108	0.0305888	2.91005e-06	0.0352	0.0182	0.054	3212
genus.Allisonella	rs4743068	9	100021407	T	C	0.274776	0.130006	0.0267944	1.53057e-06	0.0267	0.0155	0.0854	3212
genus.Allisonella	rs602075	9	79110160	A	G	0.264618	0.168974	0.0296976	3.56575e-08	0.0107	0.0158	0.4992	3212
genus.Allisonella	rs6742198	2	33607071	G	A	0.204773	0.149152	0.0316484	3.34514e-06	0.0102	0.0174	0.5587	3182
genus.Allisonella	rs685403	18	75370866	G	C	0.088326	-0.175203	0.0404474	4.88394e-06	0.0147	0.0252	0.5583	3212
genus.Allisonella	rs785907	9	79121085	G	T	0.266345	0.161367	0.0295146	1.59473e-07	0.0077	0.0158	0.6268	3212
genus.Alloprevotella	rs12675596	8	69994816	G	T	0.24569	0.145669	0.0290678	9.63726e-07	0.0278	0.0165	0.09242	3008
genus.Alloprevotella	rs4680035	3	152805600	A	G	0.53222	-0.119599	0.0259446	4.99052e-06	-0.0006	0.0139	0.9632	3007
genus.Anaerofilum	rs10794359	11	1051715	T	C	0.47393	-0.0953524	0.02006	2.23496e-06	-0.0153	0.0157	0.331	4994
genus.Anaerofilum	rs1384873	12	117827391	G	C	0.266593	-0.111842	0.022152	3.87675e-07	0.0049	0.0162	0.7633	5017
genus.Anaerofilum	rs17096874	14	30991358	C	T	0.165141	-0.126337	0.0268919	2.8603e-06	-0.0161	0.0186	0.3867	5051
genus.Anaerofilum	rs17105491	10	125294406	G	C	0.0617	-0.193107	0.0411187	1.56819e-06	-0.0031	0.0293	0.9148	4856
genus.Anaerofilum	rs1710914	10	125309148	T	C	0.0870203	-0.176917	0.0383389	3.05934e-06	0.0304	0.0273	0.2661	4935
genus.Anaerofilum	rs4506496	1	247145690	G	A	0.332338	0.10309	0.0212861	1.4866e-06	0.0151	0.0153	0.3235	4935
genus.Anaerofilum	rs712981	3	129686434	A	C	0.403043	0.10076	0.0202902	6.83115e-07	-0.0153	0.0141	0.2775	5051
genus.Anaerofilum	rs816292	12	117811409	T	C	0.265535	-0.113003	0.02204	2.64038e-07	-0.0031	0.0161	0.8492	5017
genus.Anaerostipes	rs11197294	10	117311098	T	C	0.459434	-0.0516559	0.0110945	4.05501e-06	-0.0048	0.0139	0.7289	16926
genus.Anaerostipes	rs2014785	3	171100102	T	C	0.420149	0.0515687	0.0112199	4.68061e-06	-0.0059	0.0141	0.6743	16445
genus.Anaerostipes	rs2250761	10	117333719	T	C	0.500539	-0.051044	0.0109529	3.52621e-06	-0.0117	0.0143	0.4146	16926
genus.Anaerostipes	rs2396460	2	228018671	T	C	0.467845	-0.0512653	0.0109555	2.91088e-06	-0.0091	0.0153	0.5503	16912
genus.Anaerostipes	rs2804244	10	117383184	A	G	0.468591	-0.053089	0.0110983	2.04051e-06	-0.0014	0.014	0.9199	16926
genus.Anaerostipes	rs3900776	9	13525082	G	A	0.067784	-0.110013	0.0236302	2.74765e-06	0.0105	0.0299	0.7249	14694
genus.Anaerostipes	rs3932552	10	117368656	T	C	0.478091	-0.0503205	0.0109578	4.93197e-06	-0.0012	0.0139	0.9335	16925
genus.Anaerostipes	rs62157625	2	142774333	T	C	0.11241	0.088573	0.0185548	1.44909e-06	-0.0691	0.0245	0.004843	15215
genus.Anaerostipes	rs62215703	21	25873624	G	A	0.200179	0.0644965	0.0136702	1.9777e-06	0.0062	0.0174	0.7204	15550
genus.Anaerostipes	rs6726833	2	39351569	C	A	0.079374	-0.0877497	0.0189408	3.32217e-06	0.0188	0.0257	0.4653	16924
genus.Anaerostipes	rs6854026	4	169690814	T	C	0.525184	-0.0508482	0.0109075	3.19578e-06	0.0257	0.014	0.06648	16921
genus.Anaerostipes	rs7193624	16	77574020	C	T	0.165747	0.0750642	0.0150723	5.35482e-07	0.0048	0.0198	0.8078	16926
genus.Anaerotruncus	rs11841382	13	38004672	G	T	0.082702	0.084158	0.0185422	2.4501e-06	0.0107	0.0255	0.6742	16566
genus.Anaerotruncus	rs1272208	9	78630894	G	T	0.248748	-0.0611743	0.0129831	4.27982e-06	-0.0031	0.018	0.8635	16117
genus.Anaerotruncus	rs4669806	2	12200752	G	T	0.274035	0.0576389	0.0122994	2.4206e-06	-0.0236	0.0156	0.1302	16566
genus.Anaerotruncus	rs6563550	13	38058413	T	C	0.090334	0.0877135	0.0176745	2.34517e-07	0.008	0.0245	0.7431	16566
genus.Anaerotruncus	rs7984882	13	38032274	T	C	0.12551	0.0771346	0.015849	5.73597e-07	0.0057	0.0214	0.791	16552
genus.Anaerotruncus	rs8005030	14	30607199	C	T	0.313723	0.0554447	0.0117854	2.28298e-06	0.0192	0.0149	0.1975	16548
genus.Anaerotruncus	rs9347879	6	165015261	T	C	0.460959	0.050618	0.011049	4.22333e-06	-0.0111	0.0143	0.4384	16566
genus.Anaerotruncus	rs9603206	13	38043602	G	T	0.111477	0.0782697	0.0165261	1.17396e-06	0.0104	0.0222	0.6392	16566
genus.Bacteroides	rs11585893	1	10644351	A	G	0.146045	-0.0740746	0.0147633	1.79511e-06	-0.0039	0.0208	0.8499	17821
genus.Bacteroides	rs17619981	19	24342250	T	G	0.095926	0.0880978	0.0187002	2.68683e-06	-0.0628	0.0249	0.01176	15801
genus.Bacteroides	rs66474973	20	58605432	G	T	0.116497	0.0812515	0.0164479	6.80966e-07	0.0026	0.0255	0.9179	17405
genus.Bacteroides	rs6795673	3	10593224	C	T	0.439028	0.0538565	0.0105251	3.37909e-07	0.0073	0.0139	0.5983	18301
genus.Bacteroides	rs9507307	13	24910476	C	T	0.193477	0.0604456	0.0129128	2.1271e-06	0.042	0.0188	0.02567	18184
genus.Barnesiella	rs12909713	15	87145913	C	T	0.425619	-0.0550716	0.0120039	4.94527e-06	-0.0045	0.014	0.7476	14205
genus.Barnesiella	rs13242616	7	122021518	T	C	0.41031	-0.0583747	0.0123176	2.29017e-06	-0.0126	0.016	0.4292	13945
genus.Barnesiella	rs199035	6	23435415	G	A	0.520107	0.0559495	0.0119716	3.00294e-06	0.023	0.014	0.1018	13945
genus.Barnesiella	rs2057922	7	10076378	G	C	0.103569	0.0915241	0.0194623	3.82634e-06	0.0127	0.0229	0.5799	14208
genus.Barnesiella	rs2428166	6	110831148	G	A	0.054212	-0.165859	0.0337309	8.50874e-07	0.0156	0.0317	0.6225	8091
genus.Barnesiella	rs60316894	12	54872438	C	T	0.061126	-0.121478	0.025184	1.19064e-06	0.0139	0.033	0.673	12717
genus.Barnesiella	rs62251337	3	44327429	A	G	0.22577	-0.0690763	0.0149374	4.24161e-06	0.0241	0.017	0.1555	13945
genus.Barnesiella	rs79795328	4	114546595	A	G	0.131445	-0.0818645	0.0176441	4.23302e-06	0.0037	0.0201	0.8546	13657
genus.Bifidobacterium	rs10171677	2	135446390	A	G	0.508766	0.0649711	0.0120937	3.28405e-08	0.0088	0.0154	0.5698	14666
genus.Bifidobacterium	rs10187402	2	135771974	G	C	0.238131	0.0849204	0.0132044	1.75583e-10	0.0776	0.0286	0.006631	14774
genus.Bifidobacterium	rs10208624	2	135853807	T	C	0.111565	0.0956868	0.0166494	2.03051e-09	-0.0741	0.0315	0.01864	14778
genus.Bifidobacterium	rs10209482	2	136191314	C	A	0.105727	0.0963731	0.0168613	3.75096e-09	-0.0577	0.026	0.02649	14778
genus.Bifidobacterium	rs10841473	12	20378911	G	C	0.260876	-0.0624207	0.0129438	1.64522e-06	0.0039	0.0158	0.8045	14777
genus.Bifidobacterium	rs10928513	2	135456759	T	C	0.51532	0.0695605	0.0121431	5.221e-09	0.0148	0.0156	0.3428	14777
genus.Bifidobacterium	rs10928546	2	136544197	C	T	0.253815	0.0930118	0.0133109	7.96824e-12	-0.0496	0.0276	0.0725	14778
genus.Bifidobacterium	rs117761464	21	31847241	A	G	0.039433	0.230689	0.0503202	4.94331e-06	-0.0295	0.0378	0.4345	3856
genus.Bifidobacterium	rs11884903	2	136016079	C	T	0.106903	0.0969799	0.0168368	2.76898e-09	-0.0694	0.0299	0.02029	14778
genus.Bifidobacterium	rs12328663	2	135832131	C	T	0.114356	0.0976092	0.0166063	9.92824e-10	-0.0645	0.0286	0.02409	14778
genus.Bifidobacterium	rs12619365	2	136398174	T	C	0.228374	0.0895847	0.0133093	3.76612e-11	-0.0556	0.0264	0.0351	14778
genus.Bifidobacterium	rs13020688	2	192878532	G	A	0.372389	0.0562696	0.0122617	4.07258e-06	-0.0116	0.0153	0.4487	14666
genus.Bifidobacterium	rs13389481	2	135796410	A	C	0.107254	0.0988786	0.0169927	1.88151e-09	-0.0707	0.0326	0.03031	14777
genus.Bifidobacterium	rs13402101	2	135785066	A	T	0.1114	0.096149	0.0167022	3.02312e-09	0.0677	0.029	0.01979	14778
genus.Bifidobacterium	rs13404551	2	136721995	C	T	0.245743	0.110451	0.0129597	6.82143e-17	-0.0489	0.0259	0.05933	14776
genus.Bifidobacterium	rs13410301	2	135353183	C	T	0.435349	0.0556434	0.0118965	3.5575e-06	0.0029	0.0147	0.8435	14776
genus.Bifidobacterium	rs13424016	2	135406395	A	G	0.460694	0.0566759	0.012015	2.21387e-06	0.0039	0.0146	0.7883	14777
genus.Bifidobacterium	rs13427494	2	136166536	A	G	0.105291	0.0963636	0.0168657	3.6868e-09	-0.0562	0.0261	0.03148	14778
genus.Bifidobacterium	rs1375132	2	135954405	G	A	0.231067	0.0857144	0.0131723	1.39738e-10	-0.0746	0.0285	0.008766	14776
genus.Bifidobacterium	rs1446524	2	135631331	G	A	0.414265	0.0593456	0.012	4.75137e-07	-0.0026	0.02	0.895	14778
genus.Bifidobacterium	rs1446584	2	136419961	G	A	0.22851	0.0913892	0.0132573	1.35307e-11	-0.0544	0.0263	0.03809	14778
genus.Bifidobacterium	rs1530559	2	135755629	G	A	0.417827	0.0757875	0.0120245	2.10779e-10	-0.0101	0.024	0.6749	14666
genus.Bifidobacterium	rs16831498	2	136027264	C	G	0.106168	0.0964465	0.0168797	3.73896e-09	0.0694	0.03	0.02068	14778
genus.Bifidobacterium	rs1869829	2	135877562	G	A	0.234451	0.0861557	0.0131595	9.60082e-11	-0.0603	0.0262	0.02141	14778
genus.Bifidobacterium	rs1961273	2	137602926	C	T	0.236972	0.0674036	0.0132319	3.50864e-07	0.0071	0.0162	0.66	14778
genus.Bifidobacterium	rs1979033	2	135705558	A	G	0.466791	0.078153	0.0120179	2.39529e-11	-0.0029	0.0205	0.888	14774
genus.Bifidobacterium	rs1992764	2	135604967	T	C	0.400965	0.0568172	0.0120048	1.90114e-06	0.0021	0.0219	0.9234	14778
genus.Bifidobacterium	rs218174	2	136658345	G	A	0.248322	0.106461	0.012977	1.05694e-15	-0.0486	0.0258	0.059	14777
genus.Bifidobacterium	rs2236783	2	136594158	G	A	0.271763	0.0983	0.0130874	2.16216e-13	-0.0445	0.0271	0.1008	14778
genus.Bifidobacterium	rs2322660	2	136557319	C	T	0.271247	0.0942718	0.0130671	1.59788e-12	-0.0437	0.027	0.1061	14778
genus.Bifidobacterium	rs28453840	2	136522941	G	A	0.254433	0.0925237	0.0133031	9.95287e-12	-0.0504	0.0277	0.06913	14778
genus.Bifidobacterium	rs2874739	2	135818907	T	C	0.114408	0.0973436	0.0166029	1.31913e-09	-0.0661	0.0287	0.02117	14778
genus.Bifidobacterium	rs309134	2	136755684	A	G	0.230313	0.107483	0.0131553	1.31674e-15	-0.0501	0.0266	0.05934	14778
genus.Bifidobacterium	rs309149	2	136698098	T	C	0.230347	0.101574	0.0131592	4.14114e-14	-0.0436	0.0261	0.09447	14778
genus.Bifidobacterium	rs309160	2	136685228	T	C	0.246614	0.10771	0.0129714	3.67548e-16	-0.0471	0.0258	0.06744	14778
genus.Bifidobacterium	rs309168	2	136670298	T	C	0.247755	0.106752	0.0129742	6.84639e-16	-0.0471	0.0257	0.06708	14778
genus.Bifidobacterium	rs309180	2	136614255	G	A	0.280825	0.104507	0.0129884	3.10597e-15	-0.0535	0.0269	0.04704	14778
genus.Bifidobacterium	rs313519	2	136439517	C	A	0.22862	0.0927125	0.0132636	6.67529e-12	-0.0548	0.0263	0.03668	14778
genus.Bifidobacterium	rs35564151	2	135372951	G	A	0.51677	0.0638885	0.0120894	8.55795e-08	0.0031	0.0149	0.8358	14666
genus.Bifidobacterium	rs3769002	2	136626004	C	T	0.088893	0.106049	0.0182929	1.23592e-08	-0.0559	0.0307	0.06892	14778
genus.Bifidobacterium	rs3806502	2	136288273	T	C	0.106506	0.0931396	0.0168615	1.08626e-08	-0.0578	0.026	0.02626	14778
genus.Bifidobacterium	rs4954193	2	135642180	G	A	0.414248	0.0590881	0.0119899	5.68367e-07	-0.0032	0.0199	0.8736	14778
genus.Bifidobacterium	rs4954242	2	136100473	G	A	0.104483	0.094004	0.0169412	1.31443e-08	-0.0523	0.0249	0.03607	14778
genus.Bifidobacterium	rs4954272	2	136376515	G	A	0.098469	0.0869742	0.0176035	8.23571e-07	-0.0626	0.0265	0.01793	14778
genus.Bifidobacterium	rs4954279	2	136409073	A	G	0.228559	0.0898746	0.0132583	2.83936e-11	-0.0552	0.0263	0.03605	14778
genus.Bifidobacterium	rs4954397	2	136946433	G	A	0.280513	0.0677332	0.0127381	9.99676e-08	-0.0314	0.0193	0.1039	14778
genus.Bifidobacterium	rs4954555	2	136793114	C	T	0.060142	0.110741	0.0235785	1.66175e-06	-0.0703	0.0393	0.07369	9918
genus.Bifidobacterium	rs4954567	2	136901587	T	G	0.291991	0.0731025	0.0126388	7.92919e-09	-0.0292	0.019	0.1255	14778
genus.Bifidobacterium	rs4954569	2	136913375	T	C	0.290588	0.0700207	0.0126338	3.14814e-08	-0.0298	0.019	0.1173	14778
genus.Bifidobacterium	rs4954572	2	136926719	T	G	0.284381	0.0693643	0.0127113	4.55137e-08	-0.0331	0.0192	0.08521	14778
genus.Bifidobacterium	rs4954578	2	136958593	C	T	0.28208	0.0667497	0.0127138	1.62954e-07	-0.0336	0.0193	0.0822	14778
genus.Bifidobacterium	rs56108664	5	537890	T	C	0.192809	0.0729971	0.0157926	2.4402e-06	-0.0044	0.0181	0.8083	13916
genus.Bifidobacterium	rs57829242	2	135984172	G	A	0.107293	0.0970353	0.0168365	2.78114e-09	-0.0694	0.0297	0.01959	14778
genus.Bifidobacterium	rs62181700	2	189805784	G	A	0.279027	-0.0624643	0.0131205	2.17246e-06	-0.0079	0.0161	0.6243	14774
genus.Bifidobacterium	rs632632	2	136638216	C	T	0.246247	0.103457	0.0129774	6.20656e-15	-0.047	0.0257	0.06745	14778
genus.Bifidobacterium	rs638382	2	135288740	T	C	0.451486	-0.0650864	0.0123008	9.44766e-08	-0.0084	0.0145	0.562	14021
genus.Bifidobacterium	rs6430580	2	136321951	G	A	0.097061	0.0923792	0.01757	8.03708e-08	-0.0768	0.0257	0.00282	14778
genus.Bifidobacterium	rs6430601	2	136854537	T	G	0.149371	0.0796261	0.0170313	1.09486e-06	-0.0038	0.0231	0.8709	14776
genus.Bifidobacterium	rs6706537	2	135618982	C	T	0.412396	0.0589501	0.0120022	5.97835e-07	-0.002	0.02	0.9186	14778
genus.Bifidobacterium	rs6719488	2	136575199	G	T	0.27134	0.0951289	0.0130705	1.04241e-12	-0.0426	0.0271	0.1155	14778
genus.Bifidobacterium	rs6721838	2	135935049	G	A	0.110252	0.0960483	0.0166887	2.34565e-09	-0.0723	0.0296	0.01464	14778
genus.Bifidobacterium	rs6723108	2	135479980	T	G	0.514692	0.0768795	0.0121797	8.12454e-11	0.0001	0.0183	0.9951	14778
genus.Bifidobacterium	rs6733130	2	135666553	C	A	0.416277	0.0600796	0.0119758	3.57159e-07	-0.0028	0.0192	0.8841	14778
genus.Bifidobacterium	rs6738563	2	135689188	T	G	0.467044	0.0755001	0.012026	1.11601e-10	-0.0019	0.0205	0.9258	14775
genus.Bifidobacterium	rs6739713	2	136488978	G	A	0.212031	0.0803204	0.0134476	5.29122e-09	-0.0481	0.0267	0.07203	14778
genus.Bifidobacterium	rs6747073	2	135915358	C	T	0.232322	0.0816186	0.01316	9.04034e-10	-0.0598	0.0262	0.02255	14776
genus.Bifidobacterium	rs687670	2	136740900	C	T	0.246054	0.11145	0.0129722	2.60224e-17	-0.0512	0.0261	0.04962	14778
genus.Bifidobacterium	rs71348714	2	136455600	G	A	0.261748	0.0928905	0.0132611	6.39352e-12	-0.0579	0.0263	0.02777	14778
genus.Bifidobacterium	rs72847650	2	137051974	A	C	0.433516	-0.0600192	0.0124576	8.4406e-07	0.0511	0.0186	0.006114	13911
genus.Bifidobacterium	rs73797465	5	142793467	T	G	0.070479	-0.0953566	0.0209237	4.38162e-06	0.0696	0.0297	0.01924	14666
genus.Bifidobacterium	rs75344046	21	31861790	C	T	0.038403	0.232354	0.0505979	4.86354e-06	-0.0269	0.0383	0.4827	3856
genus.Bifidobacterium	rs7589297	2	135652399	A	C	0.414953	0.0589781	0.011968	6.13958e-07	-0.0018	0.0193	0.9242	14778
genus.Bifidobacterium	rs7603805	2	135893853	G	A	0.112121	0.0945698	0.0166075	3.75247e-09	-0.0727	0.0295	0.01383	14778
genus.Bifidobacterium	rs7605229	2	136228887	T	C	0.105246	0.0934873	0.016873	1.06929e-08	-0.0601	0.0261	0.02128	14778
genus.Bifidobacterium	rs857444	6	14617591	C	T	0.349254	0.0558234	0.0121219	3.57097e-06	-0.007	0.0147	0.6367	14777
genus.Bifidobacterium	rs998451	2	135429288	G	A	0.544561	0.0727391	0.0121982	6.17031e-10	0.009	0.0152	0.5546	14778
genus.Bilophila	rs116261629	6	20505628	G	C	0.065782	0.128112	0.0261358	8.62329e-07	-0.0477	0.0281	0.09012	11276
genus.Bilophila	rs1241171	1	103299921	G	A	0.211022	-0.0692654	0.0150148	4.24037e-06	-0.0061	0.017	0.7184	12856
genus.Bilophila	rs1571225	9	4940871	C	T	0.155505	0.0826826	0.0170621	1.12289e-06	0.036	0.0197	0.06815	12854
genus.Bilophila	rs3827020	20	61980991	C	T	0.182797	0.0766479	0.0160642	1.78875e-06	-0.0222	0.0206	0.2815	12628
genus.Bilophila	rs542415	15	50011554	T	C	0.322699	-0.0613623	0.0133436	4.70948e-06	0.0056	0.015	0.7066	12777
genus.Bilophila	rs6793291	3	194419531	C	A	0.103169	0.112729	0.0241633	3.1132e-06	0.0072	0.0262	0.7844	11051
genus.Bilophila	rs7802841	7	138583840	C	A	0.311795	0.0670097	0.0137701	1.76952e-06	0.0051	0.0156	0.7417	12856
genus.Blautia	rs11149971	16	77238810	C	T	0.0634385	0.117605	0.02339	1.03934e-06	-0.0197	0.0313	0.5293	16255
genus.Blautia	rs12453000	17	16895873	C	T	0.207142	0.0625335	0.0129987	1.26117e-06	0.0232	0.0192	0.2259	17815
genus.Blautia	rs12670293	7	124272939	A	G	0.221248	0.0598079	0.0124445	1.50113e-06	0.0032	0.0171	0.8524	18162
genus.Blautia	rs55798850	7	124253514	G	A	0.221199	0.0599	0.0124324	1.47362e-06	0.0027	0.0171	0.8763	18162
genus.Blautia	rs66876068	7	124233327	G	A	0.221162	0.0590591	0.0124373	1.91701e-06	0.0028	0.0171	0.8693	18151
genus.Blautia	rs67794373	7	124210039	C	T	0.225334	0.0601709	0.0123443	1.00003e-06	0.0029	0.0171	0.8658	18158
genus.Blautia	rs682885	11	87805911	A	G	0.413713	-0.0493376	0.0107359	4.4908e-06	0.0157	0.0145	0.2778	18274
genus.Blautia	rs72607721	7	124222570	A	C	0.2249	0.0586159	0.0123487	1.86174e-06	0.0031	0.0171	0.8544	18162
genus.Butyricicoccus	rs2017189	4	7460153	G	T	0.445546	-0.0506956	0.011024	3.87256e-06	0.0278	0.014	0.04737	17133
genus.Butyricicoccus	rs56221232	2	153453410	T	C	0.115512	0.0828027	0.0167401	7.6194e-07	0.0547	0.0219	0.01249	17133
genus.Butyricimonas	rs113054641	21	16550389	G	A	0.068439	-0.144881	0.0274574	1.73694e-07	0.0281	0.0276	0.3088	9949
genus.Butyricimonas	rs11908936	21	16529846	G	A	0.076859	-0.126412	0.0261727	2.09348e-06	0.0365	0.0261	0.162	9948
genus.Butyricimonas	rs1862649	16	22172866	G	A	0.09493	0.113124	0.0248176	4.76256e-06	0.0408	0.0252	0.106	10123
genus.Butyricimonas	rs2591754	5	62134771	T	A	0.355213	0.0669442	0.0145097	3.0246e-06	0.0052	0.0146	0.7221	10737
genus.Butyricimonas	rs2591756	5	62149465	T	A	0.355202	0.067257	0.0145097	2.86309e-06	0.0058	0.0146	0.6926	10735
genus.Butyricimonas	rs2642760	5	62119947	G	C	0.359408	0.0713357	0.0145396	8.5808e-07	0.0039	0.0145	0.7867	10634
genus.Butyricimonas	rs4746071	10	72698263	T	C	0.364295	0.0683283	0.0143087	1.1933e-06	0.0315	0.0144	0.0282	10736
genus.Butyricimonas	rs62130338	19	49162501	G	A	0.267074	-0.0732608	0.0158324	3.8981e-06	-0.0168	0.0174	0.3344	10557
genus.Butyricimonas	rs62390301	5	159867647	T	C	0.187966	-0.0872983	0.0174893	7.41905e-07	0.0175	0.018	0.3316	10634
genus.Butyricimonas	rs7083431	10	72711156	A	C	0.349997	0.0703539	0.0144439	8.8546e-07	0.0219	0.0146	0.1332	10737
genus.Butyricimonas	rs71428626	2	83093264	G	T	0.066831	-0.133188	0.0289905	4.80413e-06	-0.0298	0.0284	0.2942	9776
genus.Butyricimonas	rs78453362	3	78740009	A	G	0.052483	-0.14948	0.0327073	4.0581e-06	-0.0036	0.033	0.9144	8207
genus.Butyricimonas	rs9657374	8	4834406	C	T	0.289369	0.0680719	0.0148172	4.50359e-06	0.0046	0.0152	0.7634	10737
genus.Butyrivibrio	rs10456875	6	111749725	A	G	0.453202	-0.114601	0.0240043	2.03418e-06	-0.0138	0.0139	0.3209	3482
genus.Butyrivibrio	rs11761679	7	150596929	T	C	0.164353	0.154775	0.0321539	2.20231e-06	-0.0284	0.0193	0.1406	3482
genus.Butyrivibrio	rs12726892	1	235594528	T	C	0.101848	0.178947	0.0389981	4.77007e-06	0.0022	0.0238	0.9249	3480
genus.Butyrivibrio	rs12745118	1	235536100	A	G	0.111983	0.176195	0.0372564	3.02261e-06	0.008	0.0226	0.7232	3482
genus.Butyrivibrio	rs16941336	17	20575697	C	T	0.272078	0.127488	0.0267936	1.53182e-06	0.0255	0.0158	0.1073	3482
genus.Butyrivibrio	rs3851225	6	111825132	A	G	0.441026	-0.11125	0.0241089	4.34071e-06	-0.0094	0.014	0.5021	3481
genus.Butyrivibrio	rs4537857	13	27292666	T	C	0.292028	-0.12459	0.0260992	1.80192e-06	-0.0252	0.0153	0.09957	3482
genus.Butyrivibrio	rs466923	6	111662977	T	C	0.461017	-0.114802	0.0239802	1.93168e-06	-0.0134	0.0139	0.3341	3482
genus.Butyrivibrio	rs467042	6	111690401	C	T	0.460083	-0.114704	0.0239751	1.94342e-06	-0.0145	0.0139	0.2949	3482
genus.Butyrivibrio	rs61269242	6	111803059	T	C	0.456289	-0.112795	0.0240283	3.04238e-06	-0.0113	0.0139	0.418	3475
genus.Butyrivibrio	rs6696235	1	235627029	T	C	0.09958	0.186692	0.0393382	2.60034e-06	-0.0026	0.024	0.9152	3482
genus.Butyrivibrio	rs6913769	6	111792897	G	A	0.462519	-0.117692	0.0239747	1.05977e-06	-0.0116	0.0139	0.4044	3481
genus.Butyrivibrio	rs71640701	1	235608749	A	G	0.100021	0.186882	0.0391671	2.12319e-06	-0.0024	0.0239	0.9204	3482
genus.Butyrivibrio	rs7211005	17	20592748	C	T	0.285372	0.122963	0.0268831	4.14474e-06	0.0209	0.0158	0.1855	3259
genus.Butyrivibrio	rs74622183	14	34150977	A	G	0.083796	-0.201027	0.0428204	2.45748e-06	0.0187	0.0256	0.4646	3478
genus.Butyrivibrio	rs7752361	6	111780705	A	G	0.456301	-0.11923	0.0239975	7.69113e-07	-0.0124	0.0139	0.3718	3481
genus.Butyrivibrio	rs7763512	6	21960091	G	A	0.403997	0.119846	0.0253367	3.10655e-06	-0.0184	0.0144	0.2004	3259
genus.Butyrivibrio	rs9901771	17	20668303	T	C	0.29506	0.123011	0.0259098	1.78225e-06	0.0162	0.0155	0.2963	3471
genus.CandidatusSoleaferrea	rs10090365	8	138638199	A	G	0.54881	-0.0834413	0.0180989	4.17309e-06	-0.0248	0.0142	0.08148	6145
genus.CandidatusSoleaferrea	rs10108780	8	123882833	A	G	0.288826	-0.092834	0.0199807	3.64079e-06	-0.0107	0.0168	0.5232	5999
genus.CandidatusSoleaferrea	rs11153159	6	109376647	G	C	0.114275	-0.12805	0.0285446	4.41523e-06	0.0103	0.022	0.6379	6101
genus.CandidatusSoleaferrea	rs4294381	1	224688107	T	C	0.202709	0.112197	0.023186	1.3685e-06	-0.0378	0.0183	0.03909	6145
genus.CandidatusSoleaferrea	rs712066	1	224699166	T	C	0.194647	0.107046	0.0228062	3.2229e-06	-0.0423	0.0183	0.0205	6145
genus.Catenibacterium	rs12404911	1	240118443	C	T	0.187542	0.140717	0.0304142	2.79891e-06	-0.0129	0.0184	0.482	3239
genus.Catenibacterium	rs212393	6	159485742	G	A	0.329038	-0.135254	0.0286209	3.62489e-06	-0.0299	0.0156	0.05639	3239
genus.Catenibacterium	rs73128290	7	57364320	A	G	0.258182	0.129726	0.0284563	4.29372e-06	-0.013	0.0158	0.4107	3239
genus.Catenibacterium	rs77285108	4	122282768	G	A	0.160999	-0.161826	0.0353447	3.6268e-06	-0.0042	0.0204	0.8354	3210
genus.ChristensenellaceaeR.7group	rs17081797	18	67555560	A	G	0.073807	-0.0904325	0.0204253	3.34031e-06	-0.0104	0.0275	0.7053	16324
genus.ChristensenellaceaeR.7group	rs62467127	7	118096925	C	T	0.054972	0.114108	0.0251983	3.25362e-06	-0.0416	0.0315	0.1868	12719
genus.ChristensenellaceaeR.7group	rs6510389	19	34088565	A	C	0.345969	0.0569592	0.0116086	1.04217e-06	-0.0114	0.0147	0.4382	16323
genus.ChristensenellaceaeR.7group	rs78024454	7	118084119	T	A	0.055508	0.112322	0.0250354	4.39001e-06	0.0432	0.0319	0.1754	12719
genus.ChristensenellaceaeR.7group	rs892686	9	83043376	A	G	0.475721	0.0514099	0.011136	3.96861e-06	-0.0038	0.0138	0.7815	16325
genus.ChristensenellaceaeR.7group	rs999354	19	34076956	T	A	0.334678	0.0580248	0.0117185	7.00695e-07	0.0158	0.0149	0.2869	16324
genus..Clostridiuminnocuumgroup	rs1942371	18	69274308	G	A	0.12102	-0.157938	0.034187	4.06337e-06	-0.0029	0.0239	0.9035	3971
genus..Clostridiuminnocuumgroup	rs1948423	3	103025517	T	A	0.295668	-0.108859	0.023425	3.4941e-06	0.0019	0.0152	0.9026	4165
genus..Clostridiuminnocuumgroup	rs6890185	5	71186626	T	C	0.344561	0.113424	0.0233137	1.12244e-06	0.0152	0.0148	0.3037	4166
genus.Clostridiumsensustricto1	rs115807074	5	84997131	A	G	0.047448	-0.22736	0.0492575	4.31688e-06	0.0225	0.0342	0.5097	4229
genus.Clostridiumsensustricto1	rs116847295	12	43485015	C	T	0.056702	0.110021	0.0246032	4.58118e-06	0.0122	0.0288	0.6723	12910
genus.Clostridiumsensustricto1	rs12341505	9	136710881	G	A	0.134812	0.0810718	0.0180121	4.82174e-06	0.0265	0.0215	0.2165	14118
genus.Clostridiumsensustricto1	rs2795528	10	43270264	G	A	0.055722	-0.184315	0.0392204	2.7204e-06	-0.0059	0.0318	0.8518	6366
genus.Clostridiumsensustricto1	rs2817172	1	3041519	C	T	0.371706	0.058139	0.0124492	2.76655e-06	0.0029	0.0147	0.8444	13658
genus.Clostridiumsensustricto1	rs550843	6	165722832	T	C	0.130043	-0.0783246	0.0169209	2.05071e-06	0.0419	0.021	0.04607	14102
genus.Collinsella	rs2103510	21	29355467	G	A	0.130427	0.0786551	0.0168217	2.42474e-06	0.0246	0.0204	0.2271	14334
genus.Collinsella	rs73052258	2	195739311	G	A	0.096268	0.0930178	0.0202658	1.7158e-06	-0.0085	0.0249	0.732	14334
genus.Collinsella	rs9541268	13	68610061	C	A	0.110523	0.09597	0.0197312	8.79419e-07	0.0158	0.0221	0.475	12914
genus.Coprobacter	rs143662916	11	103549974	C	T	0.053609	0.253264	0.0540141	3.07252e-06	0.03	0.0314	0.339	3083
genus.Coprobacter	rs213863	6	97234939	C	T	0.292046	-0.0887412	0.0188377	2.34883e-06	0.0209	0.0153	0.1709	6798
genus.Coprobacter	rs305411	1	88233128	A	G	0.119352	0.129218	0.0264518	1.00906e-06	0.0393	0.0218	0.07122	6777
genus.Coprobacter	rs3828477	3	46483717	G	T	0.250187	-0.091218	0.019569	2.88974e-06	0.0165	0.0162	0.3079	6798
genus.Coprobacter	rs55672356	4	34852443	T	A	0.057812	-0.193354	0.0413815	2.7369e-06	-0.013	0.0306	0.6711	4903
genus.Coprobacter	rs72821405	6	4714797	T	C	0.089865	-0.147365	0.0319978	4.7576e-06	0.0582	0.0249	0.01954	6177
genus.Coprococcus1	rs1010560	1	30400301	C	A	0.293246	0.0580232	0.0122722	1.95915e-06	-0.0171	0.0155	0.2723	16723
genus.Coprococcus1	rs12794898	11	124554061	G	T	0.084202	0.0903299	0.0197212	4.91531e-06	0.0135	0.0272	0.6197	15186
genus.Coprococcus1	rs1576241	6	72529277	A	G	0.463951	-0.0510343	0.0109535	3.32862e-06	0.0221	0.0139	0.1119	16729
genus.Coprococcus1	rs4277593	20	4319420	G	A	0.493021	-0.0585649	0.0109914	1.13969e-07	-0.0004	0.0138	0.9797	16651
genus.Coprococcus1	rs56405618	4	174468316	A	G	0.102924	-0.08963	0.0186508	1.57195e-06	0.0001	0.0231	0.9971	16379
genus.Coprococcus1	rs6084702	20	4307661	G	A	0.353795	0.0523835	0.0114724	4.85376e-06	-0.0154	0.0144	0.2842	16652
genus.Coprococcus1	rs73031725	11	134622282	T	C	0.042398	0.167591	0.0355224	1.97917e-06	-0.0501	0.037	0.1753	7206
genus.Coprococcus1	rs74101919	1	95424321	T	C	0.1831	-0.0718989	0.0144651	1.03291e-06	0.0017	0.0181	0.9263	16732
genus.Coprococcus2	rs11159771	14	86858736	C	A	0.296338	-0.0665437	0.0142563	3.35592e-06	0.0047	0.0152	0.7562	11483
genus.Coprococcus2	rs2482516	9	25554068	C	T	0.203989	0.0754415	0.0164619	4.72333e-06	-0.0088	0.0173	0.6114	11483
genus.Coprococcus2	rs6677933	1	112139008	C	T	0.216651	-0.0804405	0.0164216	1.18501e-06	0.0002	0.0179	0.989	11483
genus.Coprococcus2	rs72680320	4	131125786	T	C	0.415346	-0.0649382	0.013919	2.27115e-06	0.0033	0.0142	0.8138	11009
genus.Coprococcus3	rs11080344	17	26104511	C	T	0.455404	0.0516921	0.0113054	4.78692e-06	0.0108	0.014	0.4408	15835
genus.Coprococcus3	rs11681779	2	240701710	T	C	0.181209	-0.0688986	0.014745	4.0978e-06	0.0147	0.0185	0.4257	15833
genus.Coprococcus3	rs13394391	2	240727657	C	T	0.167666	-0.0709302	0.0150918	2.20317e-06	0.0051	0.0192	0.7896	15834
genus.Coprococcus3	rs8100692	19	40032132	T	C	0.417201	0.0577411	0.0113476	4.16459e-07	0.0152	0.0145	0.2943	15829
genus.DefluviitaleaceaeUCG011	rs112893842	9	8786663	T	C	0.12899	0.11381	0.0232806	1.44535e-06	-0.0087	0.0214	0.6848	8183
genus.DefluviitaleaceaeUCG011	rs12122999	1	118782748	G	T	0.248868	-0.0827292	0.0181154	4.82584e-06	-0.0154	0.0172	0.3691	7811
genus.DefluviitaleaceaeUCG011	rs1582238	1	118723685	T	C	0.355957	0.0805036	0.0167257	1.56775e-06	-0.0109	0.0148	0.4594	7983
genus.DefluviitaleaceaeUCG011	rs2357086	4	147446563	T	C	0.156827	-0.110008	0.0218466	1.32647e-06	0.029	0.0195	0.1377	8174
genus.DefluviitaleaceaeUCG011	rs4344384	10	66407366	G	T	0.487092	0.0715978	0.0156309	4.83238e-06	-0.0031	0.0139	0.8207	8180
genus.DefluviitaleaceaeUCG011	rs4677103	3	72207794	A	G	0.201855	0.0977912	0.0197263	9.59557e-07	-0.0048	0.0191	0.8021	7983
genus.DefluviitaleaceaeUCG011	rs72731813	4	147414743	C	T	0.080297	-0.147383	0.0293796	4.33116e-07	0.0365	0.0278	0.1894	7767
genus.DefluviitaleaceaeUCG011	rs9608282	22	24804081	T	G	0.078559	0.142939	0.0299793	2.52045e-06	-0.0185	0.0291	0.5251	7716
genus.DefluviitaleaceaeUCG011	rs9725395	1	85205632	A	G	0.075701	-0.13834	0.029554	3.51921e-06	-0.0013	0.0264	0.9613	8011
genus.Desulfovibrio	rs13066142	3	67478973	G	A	0.081569	0.119141	0.0250891	3.78665e-06	-0.0105	0.0251	0.6767	9241
genus.Desulfovibrio	rs16863365	2	198089911	A	G	0.12304	0.109402	0.0226964	1.7945e-06	0.0138	0.0219	0.529	8776
genus.Desulfovibrio	rs2853179	8	105462047	C	T	0.2421	0.0811971	0.0174234	2.42439e-06	0.0083	0.0166	0.6164	8949
genus.Desulfovibrio	rs6580353	5	139410687	T	C	0.241123	0.0770979	0.0169735	4.93857e-06	-0.0036	0.0178	0.8397	9241
genus.Dialister	rs11166701	8	138295725	G	A	0.509296	-0.0655301	0.013186	5.50746e-07	-0.015	0.0143	0.2957	11720
genus.Dialister	rs4753063	11	92267129	G	A	0.462156	-0.0596297	0.0130052	4.85684e-06	0.0191	0.0146	0.1901	11989
genus.Dialister	rs7814375	8	138319771	C	A	0.402339	0.0639385	0.0132434	1.12559e-06	0.0157	0.0145	0.2805	11988
genus.Dorea	rs13279148	8	127905865	G	A	0.153929	0.0715309	0.0150878	2.25283e-06	-0.008	0.0199	0.6892	17605
genus.Dorea	rs1899291	4	60992340	C	T	0.148731	0.0697217	0.0150285	4.56686e-06	-0.0226	0.0207	0.2748	17609
genus.Dorea	rs4793307	17	70733523	C	T	0.253692	0.0574165	0.0122472	4.0069e-06	-0.0146	0.0168	0.3833	17600
genus.Dorea	rs4831772	8	15714840	A	G	0.085973	-0.0941181	0.0194548	1.64103e-06	0.0243	0.0252	0.3347	16201
genus.Dorea	rs62503162	8	15768657	A	G	0.086288	-0.0974091	0.0194379	7.46605e-07	0.0063	0.0243	0.797	16210
genus.Dorea	rs73729431	6	25078050	C	T	0.055119	-0.13745	0.0299983	3.1674e-06	-0.05	0.0319	0.1165	9596
genus.Dorea	rs78772518	8	13165357	A	C	0.050739	0.13826	0.0283609	3.38015e-06	-0.0686	0.0324	0.03452	10858
genus.Eggerthella	rs112205261	1	9136139	T	C	0.069805	-0.188618	0.0403613	3.34648e-06	0.0125	0.028	0.6553	5036
genus.Eggerthella	rs12155081	7	38311790	T	C	0.430842	-0.0911941	0.0198492	4.64657e-06	0.0192	0.0141	0.1718	5147
genus.Eggerthella	rs2223081	21	29778032	G	A	0.259002	0.102572	0.0221108	3.88889e-06	-0.0229	0.0159	0.1499	5147
genus.Eggerthella	rs2240838	7	38335954	A	G	0.544304	0.0980582	0.0197653	7.36205e-07	-0.0152	0.0143	0.2876	5147
genus.Eggerthella	rs2893553	7	38301274	A	G	0.426805	-0.0923813	0.0198671	3.67186e-06	0.0132	0.0139	0.344	5147
genus.Eggerthella	rs3851328	2	45453805	T	G	0.244248	-0.107774	0.0236527	4.17589e-06	-0.0111	0.0164	0.5003	5147
genus.Eggerthella	rs76663501	20	55647869	C	T	0.084674	0.175349	0.0378576	4.82574e-06	0.0385	0.0271	0.1549	4814
genus.Eisenbergiella	rs11027642	11	24001840	C	T	0.127103	0.129006	0.0284844	4.91871e-06	0.0322	0.0209	0.1234	5583
genus.Eisenbergiella	rs12278566	11	124764527	T	A	0.15561	-0.121065	0.0251658	1.65001e-06	-0.0111	0.0194	0.5668	5582
genus.Eisenbergiella	rs1508033	15	53375201	A	C	0.350363	0.091546	0.0195787	3.22889e-06	-0.0097	0.0147	0.5088	5580
genus.Eisenbergiella	rs1580775	15	36189098	G	A	0.216281	0.105443	0.0224484	2.81135e-06	-0.0104	0.017	0.5413	5582
genus.Eisenbergiella	rs2683098	15	36178565	C	T	0.256009	0.107319	0.022515	2.2375e-06	-0.0106	0.0169	0.5304	5582
genus.Eisenbergiella	rs3812426	8	50822676	G	A	0.249508	0.106447	0.0224159	2.71687e-06	0.0169	0.0167	0.3129	5583
genus.Eisenbergiella	rs4462860	21	21610254	G	A	0.331148	0.0939071	0.0201104	4.16221e-06	0.0009	0.0166	0.9581	5460
genus.Enterorhabdus	rs10857113	4	127347544	C	T	0.505225	-0.0944871	0.0162712	6.61527e-09	0.0168	0.0139	0.2268	7524
genus.Enterorhabdus	rs114731706	2	19611953	T	G	0.056941	0.182308	0.0382298	2.17342e-06	0.0294	0.0308	0.3399	5956
genus.Enterorhabdus	rs1355109	4	127325506	C	T	0.478752	-0.0945679	0.0162945	7.08599e-09	0.0147	0.0139	0.2888	7524
genus.Enterorhabdus	rs3017103	11	62174193	A	G	0.193316	0.0980897	0.0208995	2.94044e-06	-0.0098	0.0183	0.5902	7524
genus.Enterorhabdus	rs73331712	12	69515102	T	C	0.048971	0.26199	0.055123	4.84923e-06	0.0151	0.0323	0.6403	3109
genus.Erysipelatoclostridium	rs17804233	5	77815056	T	C	0.52294	-0.0662914	0.0144203	4.58605e-06	-0.0147	0.0138	0.2861	9783
genus.Erysipelatoclostridium	rs340991	5	34892042	A	G	0.296032	-0.0740482	0.0158891	3.74942e-06	-0.0117	0.0153	0.4428	9781
genus.Erysipelatoclostridium	rs349442	1	42279512	T	C	0.215971	0.0870486	0.0175889	8.75258e-07	0.0169	0.0172	0.3272	9488
genus.Erysipelatoclostridium	rs438876	1	42290850	C	G	0.21871	0.0848155	0.0174208	1.40834e-06	0.016	0.0171	0.3475	9487
genus.Erysipelatoclostridium	rs4697572	4	25446787	A	G	0.260034	-0.0810636	0.0163308	7.5935e-07	0.0098	0.0161	0.5414	9779
genus.Erysipelatoclostridium	rs58236560	11	121876913	G	T	0.100841	-0.111157	0.0234426	2.1612e-06	-0.0329	0.0246	0.1814	9368
genus.Erysipelatoclostridium	rs622418	9	90586043	A	G	0.498269	-0.0668051	0.0143224	3.68156e-06	-0.0018	0.0139	0.8991	9783
genus.Erysipelatoclostridium	rs6474512	8	38780606	A	C	0.477547	0.067015	0.0143201	3.01546e-06	0.0205	0.014	0.1435	9783
genus.Erysipelatoclostridium	rs67730850	1	42305356	G	A	0.166235	0.0862627	0.0186269	4.13932e-06	0.0213	0.0182	0.2418	9484
genus.Erysipelatoclostridium	rs710230	1	42333631	T	C	0.0852643	0.143381	0.0281514	6.3312e-07	0.0301	0.0304	0.3216	9016
genus.Erysipelatoclostridium	rs7221249	17	10177708	A	G	0.532856	0.0839861	0.0142741	4.30951e-09	0.0281	0.0139	0.04384	9781
genus.ErysipelotrichaceaeUCG003	rs10164067	18	46614602	T	G	0.088723	-0.10326	0.0212405	1.13086e-06	0.017	0.025	0.4967	14427
genus.ErysipelotrichaceaeUCG003	rs11994308	8	91660344	C	T	0.064705	0.115417	0.0242503	1.32563e-06	0.0049	0.0279	0.8613	13558
genus.ErysipelotrichaceaeUCG003	rs17798136	7	33684926	G	A	0.046346	0.158818	0.0347674	3.23598e-06	0.0293	0.0487	0.5476	7421
genus.ErysipelotrichaceaeUCG003	rs2302840	18	43072987	T	C	0.117275	-0.0871966	0.017687	1.29329e-06	0.0151	0.0217	0.4864	14897
genus.ErysipelotrichaceaeUCG003	rs35470500	18	46632533	C	T	0.087563	-0.100341	0.0217413	3.68731e-06	0.0165	0.025	0.509	13750
genus.ErysipelotrichaceaeUCG003	rs59068084	4	113256737	T	G	0.403125	0.0564772	0.0120224	3.11742e-06	-0.0007	0.0144	0.9596	14544
genus.ErysipelotrichaceaeUCG003	rs59104037	18	43034126	A	G	0.086178	-0.0951263	0.0204742	4.48256e-06	0.0125	0.025	0.6181	14848
genus.ErysipelotrichaceaeUCG003	rs62403464	6	24220160	T	C	0.16233	-0.0731743	0.0156516	3.43738e-06	0.006	0.0188	0.7476	14899
genus.ErysipelotrichaceaeUCG003	rs7235864	18	46674536	G	A	0.104953	-0.0995327	0.0213407	3.0643e-06	0.0177	0.0255	0.4881	14431
genus.ErysipelotrichaceaeUCG003	rs75949021	2	175403951	T	C	0.051822	-0.169667	0.0374238	3.57507e-06	-0.0052	0.0319	0.8694	6721
genus.ErysipelotrichaceaeUCG003	rs76502207	15	86522244	T	C	0.059506	0.144844	0.0289929	6.41121e-07	0.0383	0.0344	0.266	10740
genus.ErysipelotrichaceaeUCG003	rs9304371	18	46603102	C	T	0.089321	-0.0990401	0.021193	2.94485e-06	0.0157	0.0249	0.5279	14431
genus.Escherichia.Shigella	rs113127095	13	23253392	A	G	0.06006	0.151009	0.0323434	3.33349e-06	-0.0247	0.0326	0.4483	8433
genus.Escherichia.Shigella	rs1154904	11	134774845	A	G	0.460226	-0.0613376	0.0130644	3.03751e-06	0.0134	0.0142	0.3463	12002
genus.Escherichia.Shigella	rs2267739	7	31136897	G	C	0.073923	0.115505	0.0237628	1.42478e-06	-0.0401	0.0285	0.1591	11853
genus.Escherichia.Shigella	rs592299	9	136179347	T	C	0.469633	-0.0592004	0.0129486	4.76927e-06	0.0069	0.0142	0.6257	11995
genus.Escherichia.Shigella	rs73208162	21	39324484	A	G	0.068139	-0.119296	0.024839	2.19391e-06	-0.0504	0.0302	0.09444	11073
genus..Eubacteriumbrachygroup	rs11186828	10	93869195	A	G	0.099258	-0.163536	0.0355547	4.14057e-06	-0.0091	0.0234	0.6955	3999
genus..Eubacteriumbrachygroup	rs112617308	10	94185213	T	C	0.097685	-0.170873	0.0362844	2.38033e-06	0.0024	0.0234	0.9193	4001
genus..Eubacteriumbrachygroup	rs11592691	10	94066343	G	A	0.096029	-0.168388	0.0361961	3.49565e-06	-0.0064	0.0236	0.7865	3989
genus..Eubacteriumbrachygroup	rs1581240	10	93801585	G	A	0.091594	-0.171972	0.0368426	4.09559e-06	-0.011	0.0243	0.652	3989
genus..Eubacteriumbrachygroup	rs2913110	10	22892667	C	T	0.411999	0.105143	0.022942	4.55806e-06	-0.0155	0.0142	0.2747	4001
genus..Eubacteriumbrachygroup	rs4862235	4	184628931	G	A	0.428917	0.104806	0.0225751	3.73143e-06	0.0123	0.0144	0.3957	4000
genus..Eubacteriumbrachygroup	rs55716278	10	94198194	G	A	0.097253	-0.17004	0.0363435	2.40583e-06	0.0009	0.0235	0.9688	4000
genus..Eubacteriumbrachygroup	rs55932844	10	94140233	A	G	0.096598	-0.170705	0.0361023	2.39115e-06	-0.0047	0.0235	0.8433	3999
genus..Eubacteriumbrachygroup	rs62348779	5	17460096	T	C	0.072825	-0.201481	0.043286	3.78122e-06	-0.0265	0.0304	0.3831	3827
genus..Eubacteriumbrachygroup	rs76251755	10	93889624	G	C	0.097496	-0.166035	0.036099	4.46929e-06	0.0111	0.0235	0.638	3988
genus..Eubacteriumbrachygroup	rs9613196	22	26922534	T	A	0.063336	-0.238718	0.0528561	4.98786e-06	0.0191	0.0317	0.5463	3004
genus..Eubacteriumcoprostanoligenesgroup	rs10241138	7	31096363	C	T	0.118156	0.0777814	0.0164403	1.39472e-06	-0.0055	0.0233	0.8141	17380
genus..Eubacteriumcoprostanoligenesgroup	rs10950610	7	16370043	G	C	0.126394	-0.0808127	0.0164722	5.83676e-07	0.0021	0.0209	0.9194	17272
genus..Eubacteriumcoprostanoligenesgroup	rs115325767	1	200638489	G	C	0.099243	0.0783322	0.0174719	2.62197e-06	0.035	0.024	0.1451	16555
genus..Eubacteriumcoprostanoligenesgroup	rs11808093	1	200594891	T	C	0.099336	0.0790287	0.0173724	2.97493e-06	-0.037	0.023	0.1087	16660
genus..Eubacteriumcoprostanoligenesgroup	rs12906958	15	36911598	C	T	0.315946	-0.0533159	0.0115935	4.34803e-06	-0.0078	0.015	0.6041	17380
genus..Eubacteriumcoprostanoligenesgroup	rs17159861	7	31085162	C	T	0.113514	0.0962228	0.0168388	1.03787e-08	0.0024	0.0232	0.9172	17380
genus..Eubacteriumcoprostanoligenesgroup	rs17169417	7	16348830	C	T	0.126288	-0.0784533	0.0164271	1.08176e-06	-0.0038	0.0209	0.8565	17274
genus..Eubacteriumcoprostanoligenesgroup	rs3919476	7	16327408	A	G	0.126165	-0.0769971	0.0164699	1.91917e-06	-0.0055	0.0209	0.7935	17272
genus..Eubacteriumcoprostanoligenesgroup	rs4076415	15	86440997	T	G	0.445136	0.0515152	0.0110294	1.98974e-06	-0.0181	0.0151	0.2286	16960
genus..Eubacteriumcoprostanoligenesgroup	rs55750250	7	16359060	G	A	0.126713	-0.0821851	0.0163218	2.68483e-07	-0.0001	0.0209	0.9977	17378
genus..Eubacteriumcoprostanoligenesgroup	rs55966090	7	16391588	T	C	0.127592	-0.0779074	0.0162075	9.04478e-07	-0.0013	0.021	0.9517	17380
genus..Eubacteriumcoprostanoligenesgroup	rs57026722	7	16338614	G	A	0.126164	-0.0783776	0.0164589	1.21128e-06	-0.0057	0.0209	0.787	17271
genus..Eubacteriumcoprostanoligenesgroup	rs6762473	3	127139574	C	A	0.35668	0.0521584	0.0112353	4.26113e-06	0.0069	0.0145	0.6329	17377
genus..Eubacteriumcoprostanoligenesgroup	rs73109678	7	33603122	G	A	0.111659	-0.0796956	0.0172275	3.66339e-06	-0.0141	0.0221	0.5231	17379
genus..Eubacteriumcoprostanoligenesgroup	rs76898927	3	81595477	G	A	0.045376	0.123055	0.0266375	4.78979e-06	-0.0278	0.0341	0.4159	12197
genus..Eubacteriumcoprostanoligenesgroup	rs78401243	1	200621190	G	A	0.100329	0.0775928	0.0174587	3.28586e-06	-0.0389	0.023	0.0902	16554
genus..Eubacteriumcoprostanoligenesgroup	rs9648214	7	16380806	T	C	0.126488	-0.0828719	0.016431	2.5203e-07	-0.002	0.0209	0.9226	17379
genus..Eubacteriumeligensgroup	rs265534	10	83092007	T	G	0.421819	-0.0563756	0.0120127	2.26758e-06	0.0153	0.014	0.2762	14776
genus..Eubacteriumeligensgroup	rs4583233	16	81820486	A	C	0.333173	0.0670205	0.0128122	2.83852e-07	0.0067	0.0162	0.6813	14327
genus..Eubacteriumeligensgroup	rs6923695	6	70956815	T	G	0.072836	0.103268	0.0229525	4.87406e-06	-0.0168	0.0262	0.5211	12891
genus..Eubacteriumfissicatenagroup	rs11876297	18	45753272	T	C	0.249028	0.131469	0.0281712	2.66556e-06	-0.0223	0.0183	0.2213	3396
genus..Eubacteriumfissicatenagroup	rs145236068	7	73032615	T	C	0.076998	0.203776	0.0446618	4.66361e-06	0.0167	0.0278	0.5463	3594
genus..Eubacteriumfissicatenagroup	rs151257695	7	73043561	A	G	0.073225	0.20951	0.0454847	3.09681e-06	0.0288	0.0284	0.3115	3587
genus..Eubacteriumfissicatenagroup	rs2733072	8	5433699	G	A	0.431889	0.109644	0.0228306	1.49089e-06	0.0134	0.0144	0.3513	3833
genus..Eubacteriumfissicatenagroup	rs3771393	2	71145246	C	T	0.271664	0.130842	0.0266671	7.37909e-07	0.0207	0.0157	0.1866	3792
genus..Eubacteriumfissicatenagroup	rs7104872	11	115165111	G	A	0.188876	0.138612	0.0291906	2.7315e-06	-0.0134	0.0186	0.4728	3829
genus..Eubacteriumhalliigroup	rs10798999	1	34308917	C	T	0.222907	0.0601661	0.0126752	2.60558e-06	0.0036	0.0165	0.8287	16561
genus..Eubacteriumhalliigroup	rs10808115	7	100635375	A	C	0.481559	-0.0504747	0.0109922	4.42448e-06	0.006	0.0141	0.6679	16566
genus..Eubacteriumhalliigroup	rs13116360	4	111885431	T	C	0.052059	0.154124	0.0297185	2.94487e-07	-0.0184	0.0344	0.5928	10323
genus..Eubacteriumhalliigroup	rs28584818	3	64664456	A	G	0.05323	0.126115	0.0268627	4.43235e-06	0.0148	0.0313	0.6351	11095
genus..Eubacteriumhalliigroup	rs60254196	7	148856720	A	G	0.524608	-0.0522832	0.0111865	2.69672e-06	-0.0189	0.0149	0.2065	16238
genus..Eubacteriumhalliigroup	rs74018587	15	62014160	C	T	0.035148	0.208943	0.043822	3.70257e-06	0.0191	0.0391	0.6262	3039
genus..Eubacteriumhalliigroup	rs949971	3	110283389	T	G	0.35712	-0.0540164	0.0116101	3.29002e-06	0.009	0.0145	0.5334	16566
genus..Eubacteriumnodatumgroup	rs12881844	14	52106648	T	C	0.149553	-0.158095	0.0336742	3.58865e-06	0.0066	0.0192	0.7326	3271
genus..Eubacteriumnodatumgroup	rs12889944	14	52164509	T	A	0.148467	-0.165224	0.0342207	1.77488e-06	-0.0177	0.0193	0.3583	3271
genus..Eubacteriumnodatumgroup	rs12897317	14	52202559	T	C	0.14977	-0.169172	0.0341345	1.05775e-06	0.0174	0.0195	0.3717	3294
genus..Eubacteriumnodatumgroup	rs34195214	9	96575578	G	C	0.121424	0.166515	0.036268	4.17386e-06	0.0082	0.0207	0.6914	3295
genus..Eubacteriumnodatumgroup	rs34297067	14	52185888	A	G	0.148583	-0.186907	0.0341475	6.59784e-08	0.0167	0.0194	0.3903	3271
genus..Eubacteriumnodatumgroup	rs34860830	14	52139785	A	G	0.148371	-0.165665	0.034229	1.88978e-06	0.0201	0.0193	0.2964	3271
genus..Eubacteriumnodatumgroup	rs35598171	9	96564040	G	T	0.119221	0.169446	0.036617	3.46551e-06	-0.0117	0.021	0.5767	3270
genus..Eubacteriumnodatumgroup	rs61841040	10	9659749	G	T	0.1567	0.160621	0.0341609	3.56141e-06	0.0181	0.0194	0.3505	3295
genus..Eubacteriumnodatumgroup	rs77910827	9	96597985	C	T	0.095054	0.201788	0.0413568	9.05381e-07	-0.0026	0.0235	0.9106	3271
genus..Eubacteriumoxidoreducensgroup	rs2973294	4	37526679	G	T	0.438069	0.0923559	0.0195439	2.38836e-06	0.0001	0.0139	0.9963	5378
genus..Eubacteriumoxidoreducensgroup	rs34561138	16	86480355	G	A	0.068073	0.216145	0.045992	2.51163e-06	0.01	0.0307	0.7432	4186
genus..Eubacteriumoxidoreducensgroup	rs440215	5	106882394	C	T	0.463712	0.0932766	0.0195294	1.65407e-06	-0.0085	0.014	0.5402	5377
genus..Eubacteriumrectalegroup	rs10248854	7	121281238	C	A	0.347041	-0.0527827	0.0113464	4.20676e-06	-0.0092	0.0148	0.5368	17348
genus..Eubacteriumrectalegroup	rs10797540	1	234530370	A	G	0.428921	0.0503179	0.0108389	3.53384e-06	0.0042	0.0144	0.7683	17350
genus..Eubacteriumrectalegroup	rs117151453	12	20066025	G	C	0.054857	-0.113141	0.0243541	1.84432e-06	-0.0188	0.0293	0.5207	13908
genus..Eubacteriumrectalegroup	rs314726	2	125553155	T	C	0.429846	0.0528824	0.0109486	1.37967e-06	0.0192	0.0143	0.1783	16966
genus..Eubacteriumrectalegroup	rs35398954	15	93006765	A	G	0.110418	-0.0901402	0.0174602	5.39945e-07	0.0126	0.0231	0.5856	16621
genus..Eubacteriumruminantiumgroup	rs139749	22	25303055	C	T	0.34014	-0.0845439	0.0171791	8.58845e-07	-0.0105	0.0151	0.4859	7314
genus..Eubacteriumruminantiumgroup	rs16891896	5	33897589	G	A	0.051851	-0.174787	0.0390573	2.3812e-06	0.0083	0.0311	0.7884	4753
genus..Eubacteriumruminantiumgroup	rs17519472	12	30360954	C	T	0.138761	0.107804	0.0233984	4.70356e-06	-0.0178	0.02	0.3746	7710
genus..Eubacteriumruminantiumgroup	rs2116427	5	121182996	A	G	0.245993	0.0911461	0.0182353	4.67364e-07	0.0169	0.0164	0.3019	7739
genus..Eubacteriumruminantiumgroup	rs2229917	9	130980937	A	G	0.065842	0.153538	0.0323922	2.15894e-06	0.0367	0.0287	0.2009	7050
genus..Eubacteriumruminantiumgroup	rs57340348	6	130030114	T	C	0.18468	-0.0979429	0.0212166	4.93278e-06	-0.0019	0.0187	0.9197	7314
genus..Eubacteriumruminantiumgroup	rs606117	9	2539358	A	G	0.309469	0.0833243	0.018056	4.81639e-06	0.0127	0.015	0.3982	7263
genus..Eubacteriumruminantiumgroup	rs7000472	8	138626268	A	G	0.393263	-0.0762282	0.016523	4.06848e-06	0.0097	0.0145	0.5049	7739
genus..Eubacteriumruminantiumgroup	rs72836424	10	129037453	C	T	0.084435	-0.139825	0.030069	2.62125e-06	0.0322	0.0257	0.2098	7314
genus..Eubacteriumventriosumgroup	rs10144730	14	44988118	T	C	0.369194	-0.0543347	0.0118602	4.43557e-06	0.0094	0.0143	0.5109	15287
genus..Eubacteriumventriosumgroup	rs11617697	13	98785900	A	G	0.047138	-0.143349	0.0286241	7.21757e-07	0.036	0.0336	0.2835	11497
genus..Eubacteriumventriosumgroup	rs12964517	18	22460785	G	A	0.320446	0.0587198	0.0123453	2.07499e-06	0.0202	0.0149	0.1739	15289
genus..Eubacteriumventriosumgroup	rs16884680	8	114445055	G	T	0.098091	-0.0906428	0.0191909	1.73969e-06	0.0002	0.0264	0.9952	15289
genus..Eubacteriumventriosumgroup	rs3809430	14	44975510	T	C	0.371121	-0.0548171	0.0118426	3.55317e-06	0.0117	0.0143	0.4152	15287
genus..Eubacteriumventriosumgroup	rs398277	14	44959913	A	C	0.380666	-0.0543725	0.0118449	4.34839e-06	0.012	0.0143	0.401	15282
genus..Eubacteriumventriosumgroup	rs73615400	20	50140919	T	C	0.092096	-0.0956303	0.0193428	9.53613e-07	-0.01	0.0253	0.693	15146
genus..Eubacteriumventriosumgroup	rs78250280	1	147291928	G	A	0.153648	0.0749762	0.0164404	3.35791e-06	-0.0093	0.0211	0.6595	14835
genus..Eubacteriumventriosumgroup	rs876734	12	52423996	C	T	0.268985	-0.0618696	0.0132532	2.88908e-06	0.0061	0.0169	0.7201	14913
genus..Eubacteriumxylanophilumgroup	rs10140184	14	73181783	A	C	0.415055	0.0576795	0.012599	4.95862e-06	-0.0071	0.016	0.6579	12930
genus..Eubacteriumxylanophilumgroup	rs10917203	1	22627266	A	C	0.33215	0.0612633	0.0130917	3.15155e-06	-0.0042	0.0151	0.7828	12930
genus..Eubacteriumxylanophilumgroup	rs13239072	7	43566344	G	A	0.246849	0.0687427	0.0142728	1.81783e-06	0.0402	0.016	0.01192	13307
genus..Eubacteriumxylanophilumgroup	rs17830032	20	57995506	G	A	0.054253	-0.160597	0.0310515	2.38893e-07	0.004	0.0342	0.9058	9527
genus..Eubacteriumxylanophilumgroup	rs1999224	9	130498120	G	T	0.097685	-0.0949051	0.0203503	3.75492e-06	-0.0238	0.0236	0.3142	13309
genus..Eubacteriumxylanophilumgroup	rs2213117	11	131009660	T	G	0.116582	0.0877797	0.0189012	4.21329e-06	0.022	0.0247	0.3739	12878
genus.Faecalibacterium	rs1271565	14	64044097	C	T	0.276574	-0.0576251	0.0119649	1.30169e-06	0.0039	0.0175	0.8239	17638
genus.Faecalibacterium	rs75499067	16	6099863	C	T	0.049887	0.227585	0.0465522	1.76448e-06	0.0263	0.0332	0.4285	4526
genus.FamilyXIIIAD3011group	rs12314465	12	18141658	A	G	0.102776	-0.0919724	0.0197199	2.8625e-06	0.025	0.0228	0.2721	13568
genus.FamilyXIIIAD3011group	rs12812672	12	18127597	T	C	0.088343	-0.096065	0.020828	2.55807e-06	0.0307	0.0243	0.2063	13565
genus.FamilyXIIIAD3011group	rs16840310	1	240694163	A	G	0.38142	-0.0608052	0.0122149	6.75113e-07	0.0111	0.0148	0.4547	14201
genus.FamilyXIIIAD3011group	rs16940167	15	58683697	C	T	0.157613	0.0732552	0.0159898	3.90837e-06	-0.0276	0.019	0.1471	14201
genus.FamilyXIIIAD3011group	rs17156849	7	28603985	G	A	0.077952	-0.112891	0.0245292	4.19171e-06	0.0225	0.0272	0.4076	13352
genus.FamilyXIIIAD3011group	rs3012191	1	192041106	C	T	0.421598	-0.0574913	0.0120855	2.05643e-06	0.0126	0.0141	0.372	14191
genus.FamilyXIIIAD3011group	rs35202042	12	18107607	T	G	0.102021	-0.0901862	0.0198177	4.71627e-06	0.0236	0.0228	0.3001	13565
genus.FamilyXIIIAD3011group	rs62200412	20	4618639	C	T	0.159602	-0.0800851	0.0163834	5.80219e-07	0.0125	0.0211	0.5518	13661
genus.FamilyXIIIAD3011group	rs72730932	1	192019835	C	A	0.15239	-0.0899559	0.0177107	6.88766e-07	0.0224	0.0208	0.2809	13102
genus.FamilyXIIIAD3011group	rs9852893	3	3556826	C	G	0.324222	0.0657834	0.0129056	3.87539e-07	-0.0126	0.0156	0.4188	14184
genus.FamilyXIIIUCG001	rs116979587	15	25151194	T	A	0.070395	-0.121679	0.0260821	3.04638e-06	-0.0415	0.0357	0.2444	11989
genus.FamilyXIIIUCG001	rs12049454	1	85228325	T	C	0.312274	-0.0647298	0.0134065	1.17378e-06	-0.0071	0.0149	0.6366	12748
genus.FamilyXIIIUCG001	rs1426266	3	188224096	T	C	0.322842	-0.0665521	0.0137151	1.24935e-06	-0.0016	0.0159	0.9184	12751
genus.FamilyXIIIUCG001	rs17604797	3	188210656	A	G	0.318837	-0.0658887	0.0137375	1.65155e-06	0.0024	0.0158	0.8778	12736
genus.FamilyXIIIUCG001	rs62414802	6	76598635	C	T	0.327387	-0.0611904	0.013457	4.29181e-06	-0.0016	0.015	0.9128	12750
genus.FamilyXIIIUCG001	rs7119679	11	94681786	G	A	0.154626	-0.0809085	0.0174782	3.52494e-06	0.0031	0.0216	0.8853	12445
genus.FamilyXIIIUCG001	rs745349	5	65523514	C	G	0.335722	-0.062075	0.0133037	2.77708e-06	-0.0207	0.0159	0.1923	12712
genus.FamilyXIIIUCG001	rs76463770	3	45479090	A	G	0.045207	0.19313	0.0419866	3.77476e-06	-0.0093	0.0335	0.7804	5651
genus.Flavonifractor	rs11811696	1	237351354	T	C	0.094596	-0.116063	0.0241012	2.07346e-06	0.0463	0.0248	0.06212	10221
genus.Flavonifractor	rs12030302	1	77887835	A	G	0.463609	-0.0692276	0.0137467	5.6084e-07	0.0127	0.0138	0.357	10805
genus.Flavonifractor	rs34066017	11	44849689	A	G	0.258793	0.0764294	0.0159789	1.52086e-06	0.0155	0.0157	0.3225	10705
genus.Flavonifractor	rs4949766	1	77569489	T	C	0.262932	-0.0687466	0.0151661	4.82823e-06	-0.0035	0.0158	0.8246	10805
genus.Flavonifractor	rs806808	10	32381186	T	C	0.491212	0.0667272	0.0136557	1.17972e-06	-0.0026	0.014	0.8505	10801
genus.Fusicatenibacter	rs1864685	17	70721782	A	C	0.46446	-0.0494799	0.0108105	4.96161e-06	-0.0073	0.0144	0.611	17374
genus.Fusicatenibacter	rs2025938	10	112177119	G	A	0.08016	-0.0967298	0.0205426	2.98832e-06	0.0078	0.0256	0.7605	15626
genus.Fusicatenibacter	rs2132128	8	15360718	G	A	0.132094	-0.0771914	0.0160344	1.07686e-06	-0.0226	0.022	0.3058	17370
genus.Fusicatenibacter	rs4378146	1	24927625	A	C	0.250424	-0.0616691	0.0125259	7.20451e-07	0.0305	0.0158	0.05431	17384
genus.Fusicatenibacter	rs62187631	2	226649570	T	C	0.149208	-0.0710571	0.015924	4.54526e-06	0.0297	0.0206	0.1496	16522
genus.Fusicatenibacter	rs62353480	5	29595000	A	G	0.177208	-0.0701397	0.0145589	1.56768e-06	0.0071	0.02	0.7235	16119
genus.Fusicatenibacter	rs704418	3	64252803	T	C	0.176666	0.0739124	0.0151073	7.77428e-07	-0.0668	0.0212	0.00163	16626
genus.Fusicatenibacter	rs8063430	16	73821805	T	C	0.058984	-0.104026	0.022217	4.9289e-06	0.0184	0.0324	0.5697	15552
genus.Gordonibacter	rs322296	7	136937189	G	A	0.114093	0.17869	0.037722	4.02422e-06	-0.0051	0.0232	0.8259	3595
genus.Gordonibacter	rs72714787	4	136768501	C	A	0.099284	0.181405	0.0377102	1.42889e-06	-0.039	0.0236	0.09851	3723
genus.Gordonibacter	rs7294633	12	29024534	C	T	0.315675	0.12867	0.0249946	3.43763e-07	-0.0117	0.0154	0.4475	3723
genus.Haemophilus	rs10781340	9	78752170	G	A	0.171766	0.0948915	0.0203221	4.32266e-06	-0.0085	0.0201	0.6732	9037
genus.Haemophilus	rs111582866	16	48742489	G	A	0.102126	-0.124265	0.026016	1.27347e-06	-0.0178	0.0254	0.4827	8370
genus.Haemophilus	rs35509	12	115493337	G	A	0.092325	0.128249	0.0268779	2.00952e-06	-0.0135	0.0257	0.6005	8430
genus.Haemophilus	rs4822728	22	26891808	T	C	0.378423	0.0705861	0.0151388	3.47849e-06	-0.0478	0.0146	0.001029	9119
genus.Haemophilus	rs76022354	10	94306385	C	T	0.045857	0.244638	0.0505504	1.83031e-06	0.0311	0.0342	0.3634	3618
genus.Haemophilus	rs78909003	9	105650242	T	C	0.051576	-0.246256	0.0503924	1.66745e-06	-0.0106	0.0323	0.7424	3559
genus.Haemophilus	rs9328464	6	8350917	T	C	0.48865	0.0723095	0.0148799	1.42269e-06	-0.0039	0.0138	0.7795	9119
genus.Haemophilus	rs9382510	6	55448491	C	T	0.233609	-0.093521	0.0172649	7.12051e-08	0.0025	0.0164	0.8782	9117
genus.Haemophilus	rs9895850	17	64535013	T	C	0.050807	-0.192957	0.0416755	2.1406e-06	0.0052	0.0333	0.8771	4592
genus.Holdemanella	rs12513188	4	71000791	G	A	0.197573	0.0903906	0.0195276	4.6548e-06	-0.0084	0.0175	0.6311	7700
genus.Holdemanella	rs4541991	9	105004835	T	C	0.218264	-0.0927334	0.0194435	2.10094e-06	0.0065	0.0167	0.6982	7657
genus.Holdemanella	rs607782	6	4148609	T	C	0.377806	-0.0854214	0.0172515	7.19447e-07	0.0108	0.0159	0.4966	7456
genus.Holdemanella	rs73011279	19	15020095	T	C	0.211765	-0.0961669	0.0199336	1.36046e-06	0.021	0.0173	0.2256	7456
genus.Holdemanella	rs761624	6	163603171	C	G	0.27806	0.0959801	0.0179537	1.37775e-07	0.0126	0.016	0.4309	7706
genus.Holdemania	rs111745969	15	93110222	A	G	0.096475	0.120677	0.0265781	3.70776e-06	0.0208	0.0243	0.3931	8233
genus.Holdemania	rs116500994	13	81685543	G	T	0.066991	-0.13755	0.0293386	2.34479e-06	0.0297	0.0283	0.2935	8432
genus.Holdemania	rs150096134	12	39589195	T	A	0.059341	0.162139	0.0332089	2.37767e-06	0.0181	0.0311	0.561	6906
genus.Holdemania	rs17073765	13	81697400	G	A	0.065928	-0.135521	0.0293393	4.37245e-06	0.029	0.0282	0.3034	8432
genus.Holdemania	rs1867876	11	18768068	T	C	0.286318	0.0842919	0.0162192	2.7388e-07	0.0017	0.0156	0.9106	9109
genus.Holdemania	rs77293403	5	77388406	A	G	0.061542	0.164556	0.0341775	1.77466e-06	-0.0159	0.0313	0.6109	7585
genus.Holdemania	rs7941067	11	18782408	G	T	0.31588	0.075193	0.0159131	3.05901e-06	-0.0001	0.0149	0.9957	9109
genus.Holdemania	rs9500080	6	105737322	C	T	0.219987	0.0926764	0.0178886	4.08515e-07	0.0258	0.017	0.1289	9106
genus.Howardella	rs113046682	7	133273511	A	G	0.142425	-0.159116	0.0342953	4.49405e-06	0.011	0.021	0.5989	3770
genus.Howardella	rs12452946	17	17253288	A	G	0.486161	-0.105833	0.0228941	3.80393e-06	0.0296	0.0141	0.03508	3800
genus.Howardella	rs13241441	7	93527899	T	G	0.103783	-0.181958	0.0402557	4.13491e-06	0.0339	0.0249	0.1731	3216
genus.Howardella	rs1484873	18	43206985	A	G	0.0611895	-0.227831	0.046335	2.55918e-06	0.0093	0.03	0.7562	3608
genus.Howardella	rs17167098	7	133154356	G	A	0.13756	-0.169366	0.0352068	1.12323e-06	0.0121	0.0212	0.568	3586
genus.Howardella	rs609430	4	169178315	T	G	0.33988	-0.112045	0.0239328	3.34484e-06	0.0256	0.0145	0.07811	3798
genus.Howardella	rs672217	18	60125134	G	A	0.126616	0.164146	0.0349993	3.52468e-06	-0.0496	0.0218	0.02285	3611
genus.Howardella	rs73165663	7	132931544	C	T	0.117747	-0.169609	0.0374494	4.39767e-06	0.0093	0.0227	0.6816	3436
genus.Howardella	rs901099	11	77901287	T	G	0.315335	-0.12718	0.0250924	6.52858e-07	-0.0162	0.016	0.3128	3647
genus.Hungatella	rs13128780	4	166058998	T	C	0.139243	-0.149725	0.0312777	1.74998e-06	-0.0314	0.02	0.1164	3999
genus.Hungatella	rs34471047	4	166078307	A	G	0.125917	-0.162871	0.03349	1.75769e-06	-0.029	0.0205	0.1581	3950
genus.Hungatella	rs7851088	9	8395367	C	A	0.163296	-0.12922	0.0286959	4.22044e-06	-0.0144	0.0185	0.4372	4209
genus.Intestinibacter	rs10811551	9	21485387	T	A	0.073641	-0.111996	0.0238253	4.53635e-06	0.0045	0.0263	0.8653	11886
genus.Intestinibacter	rs10965008	9	21470464	G	A	0.07862	-0.107799	0.023029	3.04063e-06	-0.0128	0.0257	0.6169	11886
genus.Intestinibacter	rs118030283	16	5993076	G	A	0.053223	-0.151829	0.0324471	2.67439e-06	-0.0095	0.0334	0.7759	8830
genus.Intestinibacter	rs16938435	9	21502923	T	C	0.074804	-0.112189	0.0235439	1.80097e-06	-0.0029	0.026	0.9111	12303
genus.Intestinibacter	rs2702387	4	179361262	A	G	0.345614	0.0608559	0.0132145	4.25994e-06	-0.045	0.0146	0.002066	12291
genus.Intestinibacter	rs4327025	15	92446683	G	A	0.220953	-0.0810346	0.0154397	1.64326e-07	-0.0026	0.0168	0.8769	12303
genus.Intestinibacter	rs4698733	4	14343003	C	T	0.324786	0.0645467	0.0138208	3.18285e-06	0.0028	0.0149	0.849	12301
genus.Intestinibacter	rs478972	11	125663184	T	C	0.0577899	-0.142681	0.0297116	1.81991e-06	0.027	0.0316	0.3917	10333
genus.Intestinibacter	rs4937041	11	125678727	C	T	0.058264	-0.140391	0.0297208	2.49342e-06	0.0285	0.0317	0.3682	10333
genus.Intestinibacter	rs543221	11	125635084	A	G	0.056751	-0.1352	0.0291607	4.31605e-06	0.0278	0.0316	0.3781	10812
genus.Intestinibacter	rs6590163	11	125652157	G	A	0.0578002	-0.138934	0.0297149	3.3959e-06	0.0289	0.0315	0.3595	10333
genus.Intestinibacter	rs6875660	5	159686256	C	T	0.11425	0.0890455	0.0193905	3.05781e-06	0.0494	0.0227	0.02941	12293
genus.Intestinibacter	rs76991165	9	21536739	A	G	0.075045	-0.10334	0.0233022	3.70602e-06	-0.0093	0.0261	0.7207	12303
genus.Intestinibacter	rs7952361	11	125689239	C	T	0.0582663	-0.138554	0.0297219	3.35513e-06	0.0286	0.0317	0.3671	10333
genus.Intestinibacter	rs9999821	4	14323783	G	C	0.289118	0.0703817	0.0143559	1.07146e-06	-0.0072	0.0153	0.6366	12300
genus.Intestinimonas	rs10262702	7	66890843	T	C	0.128097	0.0918017	0.0194885	2.06073e-06	0.0187	0.023	0.4154	11766
genus.Intestinimonas	rs11258178	10	13124513	A	G	0.367069	0.0660742	0.0134139	6.98195e-07	0.0201	0.0146	0.1692	11766
genus.Intestinimonas	rs11928843	3	17187915	G	A	0.471482	-0.0607331	0.0132035	4.20567e-06	-0.009	0.0142	0.524	11766
genus.Intestinimonas	rs12226153	11	94364293	A	G	0.058314	-0.151142	0.0306922	5.12171e-07	0.0441	0.0305	0.1479	9023
genus.Intestinimonas	rs12566247	1	43767569	T	A	0.336331	0.0637084	0.0135355	2.19054e-06	0.0304	0.0149	0.04163	12076
genus.Intestinimonas	rs1859797	7	22007303	G	A	0.452825	0.060368	0.0131793	4.12235e-06	-0.0134	0.014	0.338	11766
genus.Intestinimonas	rs2731794	5	17209391	C	T	0.070095	0.120632	0.0257529	1.91744e-06	0.0002	0.0305	0.996	11079
genus.Intestinimonas	rs2930225	16	85327902	G	T	0.261516	0.0729524	0.0152948	1.34622e-06	-0.0324	0.0175	0.06475	12003
genus.Intestinimonas	rs4784055	16	58818770	T	C	0.0479	-0.175324	0.038599	8.71812e-07	-0.0059	0.0357	0.8679	3193
genus.Intestinimonas	rs62240188	3	10611142	G	A	0.07145	0.130074	0.0267179	2.20308e-06	-0.0089	0.0327	0.7863	10252
genus.Intestinimonas	rs716604	2	6514088	A	G	0.178935	0.0818068	0.0165992	8.5663e-07	-0.005	0.0179	0.7802	12090
genus.Intestinimonas	rs7170984	15	93819735	T	C	0.298445	-0.0658116	0.0140767	2.98356e-06	0.0377	0.0228	0.09836	12090
genus.Intestinimonas	rs72982915	2	140898088	C	T	0.045218	0.183158	0.0402743	4.91157e-06	-0.001	0.0339	0.9769	5591
genus.Lachnoclostridium	rs2876535	20	19327934	A	G	0.361724	-0.0557365	0.0110869	5.2297e-07	0.0081	0.0144	0.5725	17841
genus.Lachnoclostridium	rs4738679	8	59370320	G	A	0.341455	-0.0520267	0.011404	4.41754e-06	0.0321	0.0145	0.02719	17921
genus.Lachnoclostridium	rs4813353	20	19338012	T	C	0.407423	-0.0513733	0.0109074	2.47668e-06	0.0087	0.014	0.5369	17842
genus.Lachnoclostridium	rs4814843	20	19352794	C	T	0.452925	-0.0506589	0.0106671	1.91947e-06	0.004	0.0144	0.7833	17842
genus.Lachnoclostridium	rs6035270	20	19265779	T	G	0.366129	-0.0559317	0.0110177	4.4978e-07	0.0053	0.0144	0.7151	17825
genus.Lachnoclostridium	rs6112304	20	19286148	T	G	0.349749	-0.0570687	0.0112221	3.90304e-07	0	0.0145	0.9986	17842
genus.Lachnoclostridium	rs6112314	20	19300846	A	C	0.388841	-0.0561715	0.0108174	2.43212e-07	0.0069	0.0142	0.6263	17842
genus.Lachnoclostridium	rs6112319	20	19317065	A	G	0.348662	-0.0526696	0.0112024	2.56963e-06	0.0014	0.0145	0.925	17823
genus.Lachnoclostridium	rs615997	3	23037786	T	C	0.480612	0.0511752	0.0106491	2.02677e-06	-0.0154	0.0139	0.2674	17911
genus.Lachnoclostridium	rs61915982	12	28158889	T	C	0.120754	0.0809711	0.0173571	3.17809e-06	-0.013	0.0219	0.5519	16773
genus.Lachnoclostridium	rs62282803	3	177498482	A	G	0.103219	0.0831274	0.0180516	4.92736e-06	-0.0231	0.0232	0.3195	16988
genus.Lachnoclostridium	rs62285313	3	177470032	A	G	0.098175	0.0864203	0.0181565	1.58331e-06	-0.0024	0.0235	0.919	16991
genus.Lachnoclostridium	rs78068103	17	13816159	A	G	0.076408	0.0886199	0.0194248	3.66519e-06	0.0665	0.0289	0.0215	17477
genus.Lachnoclostridium	rs789029	18	1053252	C	T	0.166578	-0.0641288	0.0137974	3.75328e-06	-0.0049	0.0197	0.803	17922
genus.Lachnospira	rs13157098	5	176802250	A	G	0.152587	-0.0768058	0.0155312	5.99315e-07	-0.036	0.0199	0.07122	15947
genus.Lachnospira	rs2326833	6	6893668	C	G	0.136787	-0.078495	0.017109	4.59648e-06	0.0015	0.0234	0.9483	15632
genus.Lachnospira	rs4686798	3	186445436	T	C	0.372791	0.0531826	0.0113747	2.73936e-06	-0.0166	0.0147	0.2601	16497
genus.Lachnospira	rs4923324	11	25962890	G	A	0.231983	-0.0617321	0.0133387	2.43593e-06	-0.0126	0.0165	0.4444	16490
genus.Lachnospira	rs56791201	2	57701660	T	C	0.481853	0.051823	0.0110697	2.92823e-06	-0.0174	0.0139	0.2109	16486
genus.Lachnospira	rs820968	2	57742834	C	T	0.462865	0.0514242	0.0110533	3.2917e-06	-0.0126	0.0139	0.3661	16500
genus.LachnospiraceaeFCS020group	rs10093861	8	121244406	G	A	0.496581	-0.0568869	0.0121152	3.05624e-06	-0.0325	0.0143	0.023	13772
genus.LachnospiraceaeFCS020group	rs1010831	8	121257344	C	A	0.49548	-0.056886	0.0121125	3.08025e-06	-0.0315	0.0143	0.02725	13772
genus.LachnospiraceaeFCS020group	rs113859143	5	109403564	G	C	0.06845	-0.108906	0.0242055	2.5545e-06	0.0064	0.0271	0.812	13238
genus.LachnospiraceaeFCS020group	rs12078956	1	35328576	C	G	0.089376	0.106101	0.0222904	2.15431e-06	-0.0082	0.0334	0.8049	13101
genus.LachnospiraceaeFCS020group	rs1363769	19	17865305	T	C	0.0682222	-0.200628	0.0449372	1.58163e-06	0.0175	0.0353	0.6203	3555
genus.LachnospiraceaeFCS020group	rs2862811	3	165996415	T	C	0.452619	0.0564927	0.0121736	3.91911e-06	-0.012	0.0139	0.3894	13772
genus.LachnospiraceaeFCS020group	rs35035870	11	3248876	T	C	0.045767	-0.190615	0.0414403	2.62028e-06	0.0454	0.0331	0.1697	5642
genus.LachnospiraceaeFCS020group	rs35781607	13	40443916	C	T	0.299571	-0.0621769	0.013043	1.7881e-06	-0.0014	0.0157	0.9303	13772
genus.LachnospiraceaeFCS020group	rs62140927	2	53523566	C	T	0.288897	0.0613709	0.0131055	2.3794e-06	0.0058	0.0153	0.7063	13771
genus.LachnospiraceaeFCS020group	rs6779101	3	166208921	C	A	0.353729	0.0591086	0.0128275	4.15233e-06	-0.0202	0.0146	0.1673	13772
genus.LachnospiraceaeFCS020group	rs7249113	19	2571232	G	A	0.290379	0.0679483	0.0133496	3.72097e-07	-0.004	0.0156	0.8003	13534
genus.LachnospiraceaeFCS020group	rs72793667	2	53946431	A	G	0.081694	-0.116881	0.0246589	1.63421e-06	0.0027	0.0296	0.9281	12396
genus.LachnospiraceaeFCS020group	rs9603634	13	40433363	G	A	0.299061	-0.0600552	0.0130456	4.22574e-06	-0.0002	0.0152	0.9888	13772
genus.LachnospiraceaeFCS020group	rs9788306	13	40419314	C	T	0.300805	-0.062804	0.0130744	1.38618e-06	0	0.0151	0.9974	13772
genus.LachnospiraceaeFCS020group	rs9848122	3	165985863	A	G	0.452217	0.0560514	0.0121715	4.61759e-06	-0.0092	0.0144	0.5234	13772
genus.LachnospiraceaeNC2004group	rs12127733	1	234157721	G	A	0.172589	0.115182	0.0246006	3.10594e-06	0.0205	0.0187	0.2734	6226
genus.LachnospiraceaeNC2004group	rs3756315	5	149544722	A	G	0.323088	-0.0883469	0.0188397	3.32583e-06	0.0079	0.015	0.6004	6328
genus.LachnospiraceaeNC2004group	rs6116753	20	5330700	G	A	0.25461	0.0994748	0.0209139	2.9225e-06	0.012	0.016	0.4527	6278
genus.LachnospiraceaeND3007group	rs9932954	16	1100633	A	G	0.434362	-0.0561864	0.0115984	1.24882e-06	0.0283	0.0204	0.1653	15222
genus.LachnospiraceaeNK4A136group	rs12362320	11	3922055	G	C	0.345451	0.0573168	0.0115466	8.04224e-07	-0.0064	0.0147	0.6663	16764
genus.LachnospiraceaeNK4A136group	rs160061	5	6116659	A	G	0.50129	0.0513831	0.0108094	2.12198e-06	-0.0147	0.0139	0.2918	17234
genus.LachnospiraceaeNK4A136group	rs34832190	14	100160352	G	A	0.365546	-0.0538956	0.0114724	4.29321e-06	-0.0181	0.0145	0.212	17236
genus.LachnospiraceaeNK4A136group	rs68104925	14	100177681	T	C	0.353215	-0.0549104	0.0115385	2.36779e-06	-0.0165	0.0147	0.2613	17227
genus.LachnospiraceaeNK4A136group	rs7616165	3	190415145	G	T	0.047515	-0.230542	0.0483465	2.77391e-06	0.0261	0.035	0.4549	4094
genus.LachnospiraceaeNK4A136group	rs76193507	3	161749981	A	G	0.046298	-0.22973	0.0499776	2.9309e-06	-0.0542	0.0322	0.09295	3578
genus.LachnospiraceaeNK4A136group	rs7832116	8	4842929	A	G	0.144963	-0.0714756	0.0151703	3.57084e-06	0.0219	0.0198	0.2679	17219
genus.LachnospiraceaeNK4A136group	rs954878	1	54578401	A	G	0.443659	-0.0520656	0.0109082	1.78203e-06	0.0493	0.014	0.0004166	17227
genus.LachnospiraceaeUCG001	rs1342129	1	82394596	G	A	0.29037	0.0743227	0.0153923	1.4631e-06	0.0172	0.0156	0.2684	10149
genus.LachnospiraceaeUCG001	rs2050911	1	82384407	G	A	0.294011	0.0751466	0.0153934	1.10648e-06	0.0112	0.0155	0.4707	10148
genus.LachnospiraceaeUCG001	rs2091024	3	148291701	C	T	0.191087	0.0931302	0.0186476	8.21214e-07	-0.0047	0.018	0.7948	9917
genus.LachnospiraceaeUCG001	rs437876	3	42568440	T	C	0.386228	0.0784637	0.0144768	7.1655e-08	0.0058	0.0146	0.6913	10150
genus.LachnospiraceaeUCG001	rs573933	9	14477851	T	C	0.090343	-0.107898	0.0232346	3.10508e-06	0.0347	0.0243	0.153	10150
genus.LachnospiraceaeUCG001	rs74034332	16	79092359	G	A	0.046825	0.168045	0.0382637	3.33351e-06	-0.0555	0.037	0.1334	6004
genus.LachnospiraceaeUCG001	rs7514224	1	82370104	C	A	0.251872	0.0777579	0.0161249	1.93049e-06	0.0079	0.0159	0.6168	10147
genus.LachnospiraceaeUCG001	rs770061	3	148316359	G	A	0.191184	0.0916124	0.0186952	1.57289e-06	0.0017	0.0185	0.9262	9912
genus.LachnospiraceaeUCG001	rs78848836	1	53773248	A	G	0.087364	-0.118868	0.0259753	3.38171e-06	-0.0031	0.0254	0.9032	9506
genus.LachnospiraceaeUCG001	rs9403580	6	145006780	C	T	0.107	0.107801	0.0229777	3.46785e-06	-0.0195	0.0236	0.407	10095
genus.LachnospiraceaeUCG001	rs985416	3	148269083	C	T	0.202876	0.0970258	0.0181807	1.45591e-07	0.003	0.0177	0.8666	9917
genus.LachnospiraceaeUCG004	rs11128180	3	70592215	A	G	0.231642	0.0648288	0.0140126	4.51737e-06	0.0027	0.0167	0.8713	14466
genus.LachnospiraceaeUCG004	rs12673420	7	71303007	G	A	0.416468	0.0554351	0.0118375	2.98079e-06	0.0073	0.0141	0.6054	14463
genus.LachnospiraceaeUCG004	rs12747809	1	240359089	G	A	0.327792	-0.062197	0.0125685	8.64875e-07	-0.0083	0.0153	0.5872	14464
genus.LachnospiraceaeUCG004	rs12894272	14	40536481	A	G	0.33793	0.0579792	0.0125229	4.33949e-06	0.0081	0.0148	0.5821	14463
genus.LachnospiraceaeUCG004	rs2444793	6	81318836	C	T	0.487819	-0.0542433	0.0118188	4.77076e-06	-0.022	0.0138	0.1116	14463
genus.LachnospiraceaeUCG004	rs2882478	2	49904589	G	A	0.443199	-0.0577091	0.0118338	1.20811e-06	-0.0061	0.0139	0.6615	14466
genus.LachnospiraceaeUCG004	rs35182105	12	24572337	A	G	0.073681	-0.109724	0.024221	4.86508e-06	-0.0069	0.0288	0.8102	13170
genus.LachnospiraceaeUCG004	rs7531340	1	240396842	T	G	0.272778	-0.0608671	0.0131115	4.29205e-06	-0.0008	0.0161	0.9616	14466
genus.LachnospiraceaeUCG008	rs10741777	11	19572557	T	C	0.240543	-0.0973842	0.0194791	7.68659e-07	-0.0113	0.0164	0.4924	7014
genus.LachnospiraceaeUCG008	rs10751237	11	74275056	A	C	0.416054	-0.082075	0.0174377	3.17052e-06	-0.0157	0.0144	0.2731	6930
genus.LachnospiraceaeUCG008	rs10793103	11	74391775	C	T	0.318975	0.0974344	0.0181279	9.34937e-08	-0.0018	0.0149	0.9026	7014
genus.LachnospiraceaeUCG008	rs10801803	1	90818872	G	A	0.136875	-0.117029	0.0243085	1.40029e-06	-0.0278	0.0203	0.1697	7017
genus.LachnospiraceaeUCG008	rs11236216	11	74405061	T	C	0.334728	0.083842	0.0176709	2.34964e-06	0.003	0.015	0.8392	6930
genus.LachnospiraceaeUCG008	rs13024781	2	168628871	T	C	0.45913	-0.0798769	0.0168846	2.29166e-06	0.0305	0.0139	0.02781	7016
genus.LachnospiraceaeUCG008	rs13433770	3	100514208	G	A	0.16406	-0.104996	0.0220329	1.84189e-06	0.0166	0.0186	0.373	7017
genus.LachnospiraceaeUCG008	rs1992107	3	100525041	T	C	0.164671	-0.103206	0.0219836	2.53821e-06	0.0139	0.0186	0.4558	7016
genus.LachnospiraceaeUCG008	rs29362	4	114208433	G	A	0.360492	0.0845905	0.0175961	1.70914e-06	0.0254	0.0144	0.07837	7017
genus.LachnospiraceaeUCG008	rs57091572	6	81214803	A	G	0.149966	-0.110443	0.0235801	2.85822e-06	-0.0147	0.0193	0.4474	6950
genus.LachnospiraceaeUCG008	rs62277846	2	228100140	C	T	0.203796	0.102292	0.0212319	1.58892e-06	0.0185	0.018	0.3041	7016
genus.LachnospiraceaeUCG008	rs67078837	4	114220647	T	C	0.465349	-0.0845848	0.0170693	7.68189e-07	-0.026	0.0139	0.06147	7016
genus.LachnospiraceaeUCG008	rs955844	16	84992314	A	C	0.166421	0.112064	0.0228369	1.80994e-06	0.001	0.0203	0.9605	6863
genus.LachnospiraceaeUCG008	rs9873555	3	100496680	G	C	0.159533	-0.121162	0.0233467	2.41343e-07	-0.0237	0.0188	0.2078	6577
genus.LachnospiraceaeUCG008	rs9877253	3	100540279	G	T	0.158307	-0.10895	0.0221824	8.37924e-07	0.0204	0.0189	0.2821	7017
genus.LachnospiraceaeUCG010	rs11192447	10	83848397	A	G	0.061783	0.126592	0.024345	4.68957e-07	-0.0044	0.0308	0.8866	12695
genus.LachnospiraceaeUCG010	rs12346653	9	92267239	C	T	0.24721	0.0657686	0.0139569	2.70321e-06	0.0289	0.0161	0.07239	12816
genus.LachnospiraceaeUCG010	rs72825440	10	83861185	A	G	0.061641	0.120047	0.0243393	1.83116e-06	-0.0023	0.0307	0.9399	12693
genus.LachnospiraceaeUCG010	rs74315802	14	29872341	G	T	0.144845	0.0867262	0.0183477	3.19006e-06	0.0166	0.0227	0.4633	12715
genus.LachnospiraceaeUCG010	rs9981767	21	44079875	A	C	0.32042	0.0655062	0.0131994	9.96373e-07	-0.0045	0.0152	0.7659	12816
genus.Lactobacillus	rs11674854	2	28903275	C	T	0.409913	-0.0852686	0.0176504	1.592e-06	0.005	0.0149	0.7389	6655
genus.Lactobacillus	rs1530559	2	135755629	G	A	0.417827	0.0804001	0.0178207	4.93109e-06	-0.0101	0.024	0.6749	6655
genus.Lactobacillus	rs16861661	1	18501459	G	A	0.070335	-0.183147	0.038148	1.2781e-06	0.097	0.0339	0.004271	5325
genus.Lactobacillus	rs62314653	4	109896462	C	A	0.053739	0.187692	0.0394585	2.24383e-06	-0.049	0.0331	0.1389	5944
genus.Lactobacillus	rs7399658	13	23834968	G	A	0.211498	-0.107134	0.0221883	3.12099e-06	0.01	0.0174	0.5649	6613
genus.Lactobacillus	rs768253	8	69010103	T	G	0.387386	-0.079195	0.0171791	4.2477e-06	-0.0011	0.0141	0.937	6958
genus.Lactobacillus	rs921925	19	6928017	A	C	0.213567	0.0985077	0.0203229	9.71665e-07	-0.0068	0.0171	0.6912	6952
genus.Lactococcus	rs10417872	19	28767353	T	G	0.293436	0.118306	0.024522	1.28678e-06	-0.0226	0.0155	0.1451	4056
genus.Lactococcus	rs12162342	2	54127729	C	G	0.080137	-0.173813	0.0392252	4.4715e-06	0.0001	0.0261	0.9956	4024
genus.Lactococcus	rs17045386	2	54140575	G	C	0.080165	-0.172763	0.0393261	4.74818e-06	-0.0015	0.0261	0.9542	4022
genus.Lactococcus	rs2293361	2	54114864	C	T	0.066307	-0.199221	0.0430969	1.39593e-06	-0.0126	0.0286	0.6586	3787
genus.Lactococcus	rs34757988	18	64699550	G	C	0.377945	0.122294	0.0228976	8.95039e-08	0.0013	0.0149	0.9292	4055
genus.Lactococcus	rs4766997	12	113161438	C	T	0.302835	0.114599	0.023839	2.06145e-06	-0.008	0.0155	0.6049	4053
genus.Lactococcus	rs55910161	10	71518643	C	T	0.156141	0.146426	0.0307367	2.36214e-06	-0.04	0.0192	0.03672	3836
genus.Lactococcus	rs6508727	19	28756555	C	T	0.286958	0.112793	0.0246538	4.40697e-06	-0.0263	0.0155	0.08955	4057
genus.Lactococcus	rs757872	22	31532568	G	C	0.23882	0.140799	0.027582	4.36882e-07	-0.033	0.0169	0.05107	3792
genus.Lactococcus	rs7992246	13	113472525	T	C	0.380851	0.104232	0.0230786	4.44724e-06	0.0048	0.015	0.748	4057
genus.Lactococcus	rs9309252	2	54165772	G	A	0.137307	-0.14101	0.0309527	3.58599e-06	0.0005	0.0201	0.9793	4055
genus.Marvinbryantia	rs113508927	10	12569510	T	C	0.220558	-0.0733707	0.0155514	2.85185e-06	0.0003	0.0165	0.9876	11610
genus.Marvinbryantia	rs1187983	1	58441860	C	T	0.136779	-0.0935456	0.0193174	2.02427e-06	0.0083	0.0216	0.6997	11896
genus.Marvinbryantia	rs2492951	10	12531242	G	A	0.212915	-0.074002	0.0158226	3.73468e-06	-0.0066	0.0169	0.6937	11606
genus.Marvinbryantia	rs2724813	10	12516924	A	G	0.1825	-0.0840769	0.0167551	6.28451e-07	-0.0047	0.0179	0.7945	11610
genus.Marvinbryantia	rs2815664	10	12543729	C	T	0.220392	-0.0739646	0.0154666	2.05281e-06	-0.001	0.0167	0.9509	11944
genus.Marvinbryantia	rs2842896	6	132881664	C	T	0.496645	-0.0649396	0.0131146	7.25363e-07	-0.0091	0.0146	0.5313	11709
genus.Marvinbryantia	rs2863363	3	166039765	A	G	0.367646	0.0634861	0.0136323	3.11281e-06	-0.0163	0.0145	0.2595	11950
genus.Marvinbryantia	rs3848386	16	5952157	A	G	0.411298	-0.0605882	0.013209	4.42782e-06	-0.0159	0.014	0.2571	11948
genus.Marvinbryantia	rs41336744	10	12554298	A	G	0.221559	-0.0757503	0.015544	1.32486e-06	-0.0022	0.0164	0.8934	11613
genus.Marvinbryantia	rs61884471	11	45826561	G	A	0.072133	0.124426	0.0248431	1.01163e-06	0.0196	0.0261	0.4527	11559
genus.Marvinbryantia	rs72948274	11	79518683	A	C	0.058121	-0.126354	0.0272212	3.2591e-06	-0.0282	0.0307	0.3575	11561
genus.Methanobrevibacter	rs10202904	2	125440268	T	G	0.427545	-0.112811	0.0239106	3.08549e-06	-0.01	0.0142	0.4818	3583
genus.Methanobrevibacter	rs73475126	13	41935969	G	T	0.071597	0.208435	0.0452287	4.77394e-06	-0.0257	0.027	0.3406	3390
genus.Methanobrevibacter	rs76029318	13	41963791	T	C	0.071336	0.222849	0.0454319	1.07552e-06	-0.0276	0.0273	0.3104	3387
genus.Methanobrevibacter	rs894996	4	104418307	C	A	0.075668	0.214213	0.0456045	3.81567e-06	-0.0382	0.0272	0.1604	3479
genus.Odoribacter	rs10093869	8	1266824	A	G	0.345599	-0.0577795	0.0125389	3.67441e-06	-0.0144	0.0147	0.3291	14218
genus.Odoribacter	rs11836317	12	67686932	A	G	0.052519	-0.125664	0.0268669	3.05467e-06	0.0216	0.0302	0.4756	11935
genus.Odoribacter	rs17103691	12	67713322	G	A	0.052524	-0.126744	0.0268968	2.68834e-06	0.0223	0.0302	0.4609	11935
genus.Odoribacter	rs28417404	14	70944224	A	G	0.156977	-0.0726896	0.0161372	3.68032e-06	-0.0082	0.0194	0.6733	14698
genus.Odoribacter	rs77155862	12	67674661	T	G	0.052301	-0.129279	0.0273484	2.16434e-06	0.0214	0.0302	0.4786	11554
genus.Odoribacter	rs77779484	12	67655943	G	A	0.052508	-0.133489	0.0268526	6.56256e-07	0.0168	0.0303	0.58	11935
genus.Olsenella	rs1035588	2	150077190	A	G	0.370569	-0.108148	0.0236848	4.85501e-06	-0.0243	0.0143	0.09045	3739
genus.Olsenella	rs17148768	10	10777085	G	A	0.190609	0.140434	0.0295602	2.1984e-06	0.0061	0.0179	0.7335	3648
genus.Olsenella	rs2759329	1	231960352	G	A	0.393172	-0.111131	0.0237218	3.43201e-06	0.0006	0.0146	0.9661	3739
genus.Olsenella	rs35225860	1	247642270	A	G	0.059156	-0.223604	0.0482391	3.87041e-06	-0.0126	0.0325	0.6985	3630
genus.Olsenella	rs6046522	20	19969568	C	T	0.26106	0.122938	0.0269928	4.48455e-06	-0.0271	0.0169	0.1092	3705
genus.Olsenella	rs62112538	19	4925018	C	T	0.081288	-0.19943	0.0407033	1.1882e-06	0.0285	0.0255	0.2632	3630
genus.Olsenella	rs72691585	9	21884425	C	A	0.057925	-0.249079	0.0520814	2.95294e-06	-0.0022	0.0296	0.9399	3078
genus.Olsenella	rs73440467	9	21902343	A	G	0.059646	-0.239932	0.0512831	3.51322e-06	-0.0095	0.0294	0.7462	3096
genus.Oscillibacter	rs11627628	14	21479605	T	C	0.076649	0.143961	0.0290223	1.0092e-06	0.0272	0.0325	0.403	8486
genus.Oscillibacter	rs11990279	8	11116314	T	C	0.234776	-0.0824934	0.0180457	4.94298e-06	-0.0111	0.0164	0.4961	8528
genus.Oscillibacter	rs12649930	4	3656291	T	G	0.089934	0.121589	0.0259612	4.09379e-06	0.0217	0.0245	0.3744	8794
genus.Oscillibacter	rs133832	22	44834707	A	C	0.313528	-0.0795527	0.0162411	1.14719e-06	0.0171	0.0152	0.2619	8926
genus.Oscillibacter	rs137917150	12	82366390	T	A	0.051837	-0.174992	0.0388394	4.61985e-06	-0.0028	0.0314	0.9287	5733
genus.Oscillibacter	rs16866406	2	179457147	A	G	0.141645	0.0988765	0.0208795	3.07821e-06	0.0076	0.0197	0.7019	8930
genus.Oscillibacter	rs16934185	9	1798324	A	G	0.08489	-0.129568	0.028157	4.38031e-06	0.0457	0.0245	0.0627	8492
genus.Oscillibacter	rs2303539	2	179403593	A	G	0.140947	0.0984785	0.0209472	3.43262e-06	0.0054	0.0198	0.783	8894
genus.Oscillibacter	rs234108	1	184942671	A	G	0.475473	0.0749553	0.0152632	9.16336e-07	-0.0121	0.014	0.3887	8694
genus.Oscillibacter	rs36095275	14	32270129	C	T	0.367057	-0.0752368	0.0156861	1.39627e-06	-0.0124	0.0145	0.3937	8694
genus.Oscillibacter	rs380914	6	28569949	T	C	0.464204	-0.0738848	0.0151073	1.17103e-06	-0.0295	0.0149	0.04799	8930
genus.Oscillibacter	rs4506202	8	21598077	A	G	0.54212	-0.0711323	0.0152261	3.20825e-06	-0.0038	0.0204	0.8514	8694
genus.Oscillibacter	rs61883564	11	79013843	A	G	0.128648	-0.101351	0.0221016	3.38712e-06	0.0054	0.0207	0.7956	8930
genus.Oscillibacter	rs9295772	6	28525265	G	A	0.47214	-0.0691676	0.0150766	4.95323e-06	-0.0296	0.015	0.04819	8928
genus.Oscillibacter	rs9348810	6	28595646	C	T	0.470573	-0.0723979	0.0151089	1.9673e-06	-0.0309	0.0149	0.03837	8929
genus.Oscillibacter	rs9393920	6	28580593	A	G	0.470562	-0.0744662	0.0151081	9.92237e-07	-0.0314	0.0149	0.03527	8930
genus.Oscillibacter	rs9393921	6	28645170	T	G	0.482733	-0.0717741	0.0150591	2.18762e-06	-0.0386	0.0148	0.009242	8930
genus.Oscillospira	rs12206468	6	18093691	G	A	0.074567	-0.133016	0.0269733	1.04222e-06	-0.0258	0.0263	0.327	9554
genus.Oscillospira	rs1954532	14	28151415	T	C	0.210925	-0.0826246	0.0175252	2.26773e-06	-0.0185	0.0187	0.3227	9841
genus.Oscillospira	rs28889936	4	89483300	A	C	0.079164	0.114051	0.0252838	3.36585e-06	0.0122	0.0255	0.6315	9758
genus.Oscillospira	rs73038677	3	172373615	T	A	0.206478	-0.08321	0.0168666	1.0943e-06	-0.0016	0.0174	0.9246	10195
genus.Oxalobacter	rs10464997	8	20902693	G	A	0.141282	0.137691	0.0294804	3.29754e-06	0.002	0.0213	0.9232	4650
genus.Oxalobacter	rs10465181	9	87500772	C	T	0.42607	0.1117	0.0210738	1.2074e-07	0.0171	0.0143	0.2322	4654
genus.Oxalobacter	rs10868229	9	87463562	A	G	0.530053	0.0982204	0.021157	4.16805e-06	0.0077	0.0144	0.5921	4491
genus.Oxalobacter	rs10868238	9	87530935	T	C	0.417915	0.11337	0.0211103	8.21842e-08	0.0148	0.0143	0.2983	4656
genus.Oxalobacter	rs11108500	12	96819204	A	G	0.064189	-0.199099	0.0427327	3.74279e-06	-0.0837	0.0309	0.006776	4303
genus.Oxalobacter	rs12002250	9	19682558	A	C	0.056001	0.217122	0.0466317	1.41504e-06	0.0568	0.0301	0.05924	4297
genus.Oxalobacter	rs1569853	6	38550301	T	C	0.149542	-0.138078	0.0296981	3.64501e-06	0.0045	0.0194	0.8164	4492
genus.Oxalobacter	rs36057338	4	189935314	G	T	0.070659	0.207847	0.0421439	8.79803e-07	-0.0825	0.029	0.004464	4244
genus.Oxalobacter	rs4428215	3	171947435	G	A	0.229821	0.130293	0.0242237	7.51071e-08	0.0156	0.0164	0.3403	4655
genus.Oxalobacter	rs4481179	3	171963967	G	C	0.229917	0.126407	0.0242133	1.83906e-07	-0.0168	0.0169	0.3207	4656
genus.Oxalobacter	rs4877289	9	87484613	A	G	0.506428	0.103573	0.0207186	5.68846e-07	0.0126	0.0139	0.3639	4656
genus.Oxalobacter	rs6000536	22	37421469	C	T	0.203155	-0.130992	0.0253804	2.06054e-07	-0.0261	0.0176	0.1387	4654
genus.Oxalobacter	rs6071435	20	59502888	T	A	0.365882	-0.105512	0.021489	1.07431e-06	0.018	0.0149	0.228	4635
genus.Oxalobacter	rs6445047	3	171937014	T	C	0.232717	0.126013	0.0244788	2.7781e-07	0.021	0.0166	0.2057	4656
genus.Oxalobacter	rs736744	9	87514407	C	T	0.41896	0.117882	0.0211262	2.57471e-08	0.0158	0.0143	0.2696	4655
genus.Parabacteroides	rs115602804	3	191572365	G	A	0.057457	0.10308	0.0222736	1.93059e-06	0.001	0.0302	0.9749	16394
genus.Parabacteroides	rs3860755	5	169360155	G	C	0.289705	0.0558784	0.0116625	1.71325e-06	0.0156	0.0153	0.3089	17294
genus.Parabacteroides	rs4236095	6	47368687	G	A	0.149441	0.0761961	0.0157042	1.93145e-06	0.0084	0.0204	0.6826	16383
genus.Parabacteroides	rs60884758	9	2217340	C	T	0.174714	-0.0702667	0.0142249	5.70689e-07	-0.0092	0.0184	0.6184	17293
genus.Paraprevotella	rs140997932	3	149298792	T	C	0.067988	-0.162376	0.0354178	2.11119e-06	0.0044	0.0282	0.8772	6187
genus.Paraprevotella	rs1414012	13	86125126	G	T	0.388817	-0.0835316	0.0175217	1.9272e-06	0.0208	0.0142	0.1432	7177
genus.Paraprevotella	rs17064682	5	174619797	T	C	0.092984	-0.123956	0.0269156	4.35373e-06	-0.0077	0.0236	0.7455	7138
genus.Paraprevotella	rs17785622	6	83459314	A	G	0.056922	0.248065	0.0524304	1.92659e-06	0.0212	0.0308	0.492	3288
genus.Paraprevotella	rs1855665	13	86109694	A	C	0.388292	-0.0842775	0.01752	1.76708e-06	0.0194	0.0142	0.1702	7179
genus.Paraprevotella	rs2081023	5	174606261	A	G	0.12189	-0.122561	0.0236507	2.638e-07	0.0081	0.0215	0.7045	7178
genus.Paraprevotella	rs3008582	1	195971173	T	C	0.153226	0.10572	0.0227246	4.35989e-06	-0.0121	0.0196	0.5352	7175
genus.Paraprevotella	rs4756632	11	41079703	G	T	0.078136	-0.138905	0.0289897	3.81747e-06	0.028	0.0251	0.2644	7179
genus.Paraprevotella	rs4767113	12	114131978	C	T	0.29858	0.0882466	0.018382	2.14357e-06	0.016	0.0157	0.3084	6900
genus.Paraprevotella	rs9531809	13	86149060	C	A	0.417129	-0.082565	0.0170778	1.6246e-06	0.0137	0.0141	0.3297	7177
genus.Paraprevotella	rs9575904	13	86091175	G	A	0.388219	-0.0837272	0.0175338	2.11741e-06	0.02	0.0142	0.1591	7179
genus.Paraprevotella	rs9602779	13	86162420	A	C	0.186313	-0.106692	0.0220263	6.92746e-07	0.0134	0.0176	0.4454	7177
genus.Paraprevotella	rs9900242	17	69135631	A	G	0.39632	-0.0852967	0.0175212	1.14068e-06	0.0027	0.0146	0.8525	6900
genus.Parasutterella	rs10899911	10	44293839	A	G	0.279632	-0.0717102	0.0148151	1.15272e-06	0.0016	0.0155	0.9164	11386
genus.Parasutterella	rs1403394	12	126482820	C	T	0.22316	-0.0743035	0.0160336	4.09228e-06	-0.0004	0.0171	0.9821	11386
genus.Parasutterella	rs1991220	4	65518385	T	C	0.504113	0.0618687	0.0132475	3.1962e-06	0.0135	0.0138	0.3277	11384
genus.Parasutterella	rs2090816	6	137615592	A	C	0.179641	0.0840967	0.0177315	2.89715e-06	0.0199	0.0195	0.3059	11385
genus.Parasutterella	rs2387977	20	25599776	T	C	0.397057	-0.0681778	0.0134756	5.38476e-07	-0.0032	0.0162	0.8421	11345
genus.Parasutterella	rs35414597	4	15565736	T	A	0.32216	-0.0684946	0.0142143	1.51206e-06	0.0178	0.0147	0.2268	11386
genus.Parasutterella	rs4852276	2	72249411	C	T	0.471196	0.0626063	0.0132867	2.6907e-06	0.0078	0.0139	0.5752	11384
genus.Parasutterella	rs5005431	4	65528904	C	T	0.499418	0.0627778	0.0132672	2.58614e-06	0.0157	0.0138	0.2561	11383
genus.Parasutterella	rs55877868	17	14692867	A	C	0.100341	-0.104458	0.0228089	2.87068e-06	0.0652	0.023	0.004554	10588
genus.Parasutterella	rs61021642	4	15577325	G	A	0.323514	-0.0654699	0.014118	3.4603e-06	-0.0159	0.0147	0.2789	11386
genus.Parasutterella	rs62005974	15	67326727	T	C	0.481355	0.0616983	0.0133018	3.75327e-06	0.0036	0.014	0.7961	11383
genus.Parasutterella	rs6828768	4	65556925	C	T	0.484536	0.0636852	0.0132645	1.78328e-06	0.0172	0.0139	0.2179	11386
genus.Parasutterella	rs6851752	4	65540535	A	G	0.487302	0.0636566	0.0132678	1.83744e-06	0.0162	0.0138	0.2426	11385
genus.Parasutterella	rs7303158	12	5275540	C	T	0.430685	0.0646859	0.0134256	1.32776e-06	0.0084	0.0139	0.547	11386
genus.Parasutterella	rs7572229	2	72235444	G	A	0.490409	0.066273	0.0132736	6.31698e-07	0.0002	0.0138	0.9867	11383
genus.Parasutterella	rs78383039	2	178954708	T	C	0.064196	-0.146315	0.0297119	1.57438e-06	0.0215	0.0293	0.4625	9174
genus.Parasutterella	rs8039785	15	67316307	T	G	0.478649	0.0618345	0.0133	3.62095e-06	0.0014	0.014	0.9229	11383
genus.Parasutterella	rs823424	8	16674526	G	A	0.218189	-0.0713448	0.0156958	4.95295e-06	0.0135	0.0166	0.419	11386
genus.Peptococcus	rs10031059	4	35358594	T	C	0.260445	-0.121167	0.0225844	1.23637e-07	0.0013	0.0167	0.9385	5526
genus.Peptococcus	rs11001941	10	78716030	G	A	0.067809	-0.195611	0.0392217	1.32858e-06	0.0223	0.0279	0.4244	5607
genus.Peptococcus	rs114500003	3	17655995	C	T	0.089382	0.17181	0.0322718	1.31686e-07	-0.0078	0.0241	0.7451	5483
genus.Peptococcus	rs1348141	4	35338050	T	C	0.268785	-0.110652	0.0219636	6.59261e-07	0.0062	0.0166	0.7093	5656
genus.Peptococcus	rs139136610	3	17815487	T	C	0.093078	0.172163	0.0319741	5.63371e-08	-0.0111	0.0246	0.6507	5480
genus.Peptococcus	rs1964138	9	104583820	A	G	0.412782	0.0894048	0.0190086	2.70431e-06	0.0072	0.0141	0.6101	5656
genus.Peptococcus	rs2054133	2	33691809	G	A	0.525182	0.0895433	0.0188332	2.14166e-06	-0.0162	0.0144	0.2621	5657
genus.Peptococcus	rs34282744	15	75073172	G	C	0.056612	0.191797	0.0399832	1.83535e-06	0.0538	0.0324	0.0967	5257
genus.Peptococcus	rs403094	4	35368807	G	A	0.233484	-0.112057	0.0224683	8.57592e-07	0.0012	0.0167	0.9443	5526
genus.Peptococcus	rs406155	4	35379492	A	G	0.228558	-0.108627	0.0226176	2.36626e-06	0.0051	0.0171	0.7664	5526
genus.Peptococcus	rs413827	14	57985112	G	A	0.202244	0.110229	0.0237523	3.30085e-06	0.0054	0.0173	0.7563	5482
genus.Peptococcus	rs56249239	3	17509263	C	T	0.087343	0.175155	0.0323196	6.06667e-08	-0.0089	0.0246	0.7172	5483
genus.Peptococcus	rs56272717	3	17871158	G	C	0.09015	0.154628	0.0323597	1.58398e-06	-0.0007	0.0262	0.9787	5476
genus.Peptococcus	rs56981635	3	17380210	T	C	0.08862	0.154936	0.0323055	1.9011e-06	-0.0128	0.0246	0.6033	5482
genus.Peptococcus	rs5770862	22	50973113	T	C	0.077376	0.162018	0.0356813	3.21957e-06	0.0114	0.0271	0.6744	5431
genus.Peptococcus	rs57905414	3	17702616	T	A	0.089171	0.184818	0.0322855	1.29717e-08	0.0079	0.0242	0.7435	5483
genus.Peptococcus	rs6918730	6	99020289	G	A	0.131208	0.135311	0.0289742	1.14732e-06	-0.0004	0.0223	0.9858	5656
genus.Peptococcus	rs7033353	9	104595848	T	G	0.414122	0.090152	0.018995	2.21957e-06	0.005	0.0141	0.7243	5657
genus.Peptococcus	rs74429934	3	17645585	G	A	0.089669	0.163952	0.0322298	4.6556e-07	-0.0084	0.0241	0.7283	5483
genus.Peptococcus	rs75330476	3	17403545	A	C	0.088771	0.158095	0.0322894	9.89489e-07	-0.01	0.0245	0.6831	5482
genus.Peptococcus	rs7662185	4	35348509	A	C	0.274247	-0.11425	0.0218952	2.26735e-07	0.0049	0.0163	0.7612	5657
genus.Peptococcus	rs77534638	3	17775445	A	G	0.088876	0.170756	0.0329439	2.63023e-07	-0.0124	0.025	0.6185	5329
genus.Peptococcus	rs7766680	6	162239191	G	C	0.264611	0.0976832	0.0214155	3.50768e-06	-0.0084	0.0161	0.604	5655
genus.Peptococcus	rs77681628	13	91182556	C	T	0.059813	0.200307	0.0387328	2.68836e-07	-0.0084	0.0299	0.7775	4842
genus.Peptococcus	rs9681332	3	17627877	A	G	0.089627	0.167288	0.0322365	2.70127e-07	-0.0092	0.0241	0.7024	5483
genus.Phascolarctobacterium	rs12618201	2	174436533	A	G	0.360511	0.0641657	0.0138202	3.37696e-06	0.0004	0.0144	0.9804	11113
genus.Phascolarctobacterium	rs1264476	8	102434276	T	G	0.219872	0.0767335	0.0166041	4.29567e-06	0.0187	0.0171	0.2723	11104
genus.Phascolarctobacterium	rs56069061	3	168339417	G	A	0.104456	-0.111306	0.0230694	1.87174e-06	0.0327	0.0256	0.2021	11007
genus.Phascolarctobacterium	rs56157888	4	183252836	A	C	0.155722	0.0954864	0.0193976	1.08506e-06	-0.0063	0.0203	0.7548	10031
genus.Phascolarctobacterium	rs74540770	3	186553389	G	A	0.089108	-0.121014	0.0258621	3.60275e-06	0.0245	0.0261	0.3468	9403
genus.Phascolarctobacterium	rs75882962	12	53098742	T	C	0.14781	0.0968661	0.0190575	3.18987e-07	0.0086	0.0198	0.665	10710
genus.Prevotella7	rs2240542	2	242066314	C	T	0.287572	0.12085	0.0261776	4.84146e-06	0.0344	0.016	0.03128	3489
genus.Prevotella7	rs430270	3	60474379	A	C	0.212617	0.139155	0.0297055	2.86846e-06	0.015	0.0178	0.4009	3318
genus.Prevotella7	rs57404562	2	12101762	C	A	0.185705	0.155486	0.0316057	6.21576e-07	-0.0409	0.0181	0.02347	3487
genus.Prevotella7	rs62115054	2	12114888	T	C	0.180584	0.149637	0.0324164	2.57217e-06	-0.0665	0.0182	0.0002573	3489
genus.Prevotella7	rs9608249	22	24613952	A	G	0.144959	-0.158213	0.0336317	2.06687e-06	-0.0034	0.0202	0.8662	3482
genus.Prevotella7	rs9959718	18	71442664	G	A	0.25264	0.133012	0.0275361	1.90058e-06	-0.0039	0.0165	0.8104	3489
genus.Prevotella9	rs11685699	2	11232685	C	T	0.076081	-0.141357	0.0295665	2.02552e-06	-0.0358	0.0269	0.1831	8342
genus.Prevotella9	rs117271932	22	44236460	A	G	0.052545	0.208089	0.0440393	2.81722e-06	-0.0114	0.032	0.7212	4878
genus.Prevotella9	rs1193288	8	19145800	G	A	0.332516	-0.0706346	0.0151679	2.78096e-06	0.01	0.0148	0.4989	10271
genus.Prevotella9	rs1193309	8	19133020	A	G	0.331319	-0.0703932	0.0152485	3.60305e-06	0.0109	0.0149	0.4633	10266
genus.Prevotella9	rs2683313	8	19115604	A	G	0.336728	-0.0724576	0.0151603	1.68895e-06	0.0075	0.015	0.6159	10260
genus.Prevotella9	rs746764	20	21470713	T	C	0.17378	-0.0915772	0.0193245	2.03999e-06	0.0051	0.0181	0.7787	9385
genus.Prevotella9	rs9428102	1	118852817	A	G	0.211813	-0.0778845	0.0176068	4.61734e-06	0.0109	0.0168	0.5187	10264
genus.RikenellaceaeRC9gutgroup	rs10120177	9	112717266	A	C	0.159593	-0.170139	0.0341062	6.66395e-07	-0.0017	0.0194	0.9292	3318
genus.RikenellaceaeRC9gutgroup	rs17582787	4	149562638	A	G	0.144324	-0.157739	0.0339924	3.55377e-06	-0.0181	0.0196	0.3541	3320
genus.RikenellaceaeRC9gutgroup	rs2479314	9	112632977	C	T	0.108952	-0.180374	0.038202	1.3158e-06	-0.0225	0.023	0.3279	3334
genus.RikenellaceaeRC9gutgroup	rs2900503	9	112657543	G	T	0.167398	-0.172329	0.0326671	1.55282e-07	0.0035	0.0188	0.8536	3320
genus.RikenellaceaeRC9gutgroup	rs2998141	10	135010198	T	C	0.222706	-0.136346	0.0293073	4.42373e-06	0.0138	0.0184	0.4537	3330
genus.RikenellaceaeRC9gutgroup	rs7020474	9	112731195	G	A	0.157948	-0.180482	0.0342163	1.62297e-07	-0.0035	0.0196	0.8571	3320
genus.RikenellaceaeRC9gutgroup	rs80309088	6	165668732	G	A	0.114315	0.17405	0.0383423	4.55642e-06	-0.0169	0.0224	0.4508	3170
genus.RikenellaceaeRC9gutgroup	rs9887954	1	164800873	G	A	0.418883	-0.114849	0.0249013	4.80801e-06	-0.0112	0.0142	0.4326	3330
genus.Romboutsia	rs10279978	7	5319387	A	G	0.314571	-0.0622202	0.0127675	1.17009e-06	-0.0105	0.0157	0.503	14143
genus.Romboutsia	rs61841503	10	17019559	G	A	0.16213	0.092888	0.0171454	3.99597e-08	-0.0071	0.0188	0.7062	13568
genus.Romboutsia	rs61844362	10	16999566	C	T	0.201589	0.0837751	0.0157895	1.0847e-07	-0.0006	0.0173	0.971	13567
genus.Romboutsia	rs62504452	7	145760298	A	G	0.174892	-0.0710048	0.0156654	4.65831e-06	0.0163	0.0191	0.3924	14178
genus.Roseburia	rs16910295	11	12009569	T	C	0.070034	-0.0980434	0.020957	2.91111e-06	0.0185	0.0285	0.5161	16648
genus.Roseburia	rs2034589	16	8307948	G	C	0.227336	0.0629765	0.0123489	5.01161e-07	-0.0174	0.0171	0.3095	17846
genus.Roseburia	rs2160994	12	50650057	T	C	0.344843	0.0550687	0.0112481	9.6985e-07	0.0058	0.0146	0.6902	17444
genus.Roseburia	rs2943022	5	89598914	T	C	0.42071	0.0493786	0.0106763	4.11408e-06	-0.0215	0.014	0.1251	17854
genus.Roseburia	rs6445851	3	57116228	G	A	0.405496	-0.0497336	0.0108158	3.52721e-06	0.0087	0.0141	0.5386	17851
genus.Roseburia	rs6930661	6	12774611	C	T	0.074712	-0.0961587	0.0204975	2.47942e-06	-0.0094	0.0273	0.7308	16945
genus.Roseburia	rs9300744	13	103117486	C	T	0.236617	-0.0588452	0.0126228	4.75118e-06	-0.0163	0.0169	0.3331	17854
genus.Ruminiclostridium5	rs10827477	10	35262588	A	G	0.320546	-0.0547387	0.0115163	2.19177e-06	-0.005	0.0147	0.7356	17391
genus.Ruminiclostridium5	rs113753996	5	32477664	T	C	0.094903	0.0820689	0.0174463	3.98895e-06	0.0443	0.0229	0.05318	16680
genus.Ruminiclostridium5	rs1492620	6	50405920	T	C	0.093457	-0.0830505	0.0180073	3.52577e-06	-0.0183	0.0239	0.4431	17397
genus.Ruminiclostridium5	rs6121460	20	60293505	G	A	0.076784	0.0932955	0.0199206	2.64107e-06	0.0385	0.0355	0.2789	17318
genus.Ruminiclostridium5	rs7296521	12	1802988	T	C	0.521908	-0.0504944	0.0107651	3.15084e-06	0.0179	0.014	0.2003	17390
genus.Ruminiclostridium5	rs79968837	20	41177956	A	G	0.08453	-0.0950311	0.0193507	1.14623e-06	-0.0056	0.0265	0.8324	16602
genus.Ruminiclostridium6	rs10829821	10	132651293	T	C	0.095893	-0.097606	0.0216072	3.47141e-06	0.0102	0.0266	0.7024	12802
genus.Ruminiclostridium6	rs11992182	8	79766499	A	C	0.265558	0.0625299	0.0137876	4.64839e-06	0.0052	0.0155	0.7354	13381
genus.Ruminiclostridium6	rs12362316	11	40275998	A	G	0.184633	0.0743588	0.0154466	1.52437e-06	-0.0195	0.0177	0.2716	13381
genus.Ruminiclostridium6	rs1377110	11	40260349	A	G	0.305702	0.0629162	0.0132076	1.59782e-06	-0.0216	0.0152	0.1542	13380
genus.Ruminiclostridium6	rs589368	11	86252317	G	A	0.056192	-0.146727	0.0330138	4.58532e-06	0.0592	0.0314	0.05975	6880
genus.Ruminiclostridium6	rs61060922	16	72136154	T	G	0.055097	0.15913	0.0322283	1.08647e-06	-0.0333	0.032	0.2982	8955
genus.Ruminiclostridium6	rs663262	11	86179076	T	C	0.0608557	-0.13498	0.0310715	3.39417e-06	0.0711	0.0314	0.02374	7876
genus.Ruminiclostridium6	rs71414120	14	56938952	T	G	0.054483	0.200894	0.0406434	1.07697e-06	-0.0133	0.0403	0.742	5567
genus.Ruminiclostridium6	rs72991535	18	76018244	T	G	0.052506	0.135604	0.0295174	4.95367e-06	0.0019	0.0351	0.9574	9642
genus.Ruminiclostridium6	rs77193512	11	40289063	A	G	0.188976	0.0736533	0.0153163	1.29587e-06	-0.0231	0.0177	0.1917	13380
genus.Ruminiclostridium6	rs79968172	1	240503826	G	A	0.060467	0.11614	0.0243083	1.66054e-06	-0.0752	0.0304	0.01353	12802
genus.Ruminiclostridium9	rs10936144	3	158189962	T	C	0.256825	-0.0610714	0.012765	2.3342e-06	-0.0253	0.0158	0.1098	16725
genus.Ruminiclostridium9	rs115044523	7	47013498	G	A	0.084112	-0.0980026	0.0202616	2.37202e-06	-0.0296	0.0259	0.2529	16107
genus.Ruminiclostridium9	rs12040548	1	247710285	G	T	0.275118	0.0570422	0.0122359	3.14872e-06	-0.0021	0.0164	0.8957	16721
genus.Ruminiclostridium9	rs12419854	11	68886460	T	A	0.133969	-0.0727975	0.0155594	3.17992e-06	-0.0177	0.0197	0.3669	16027
genus.Ruminiclostridium9	rs12493128	3	158166097	C	T	0.291398	-0.0634953	0.0124331	4.14741e-07	-0.0235	0.0152	0.1237	16723
genus.Ruminiclostridium9	rs145049570	3	157956215	G	A	0.291316	-0.0617043	0.0123775	5.42714e-07	-0.0229	0.0153	0.1335	16611
genus.Ruminiclostridium9	rs1851062	3	157992363	A	G	0.291709	-0.0623865	0.0123402	4.02671e-07	-0.0224	0.0152	0.1406	16725
genus.Ruminiclostridium9	rs1918000	3	158017687	G	A	0.291397	-0.0607283	0.0123725	9.52906e-07	-0.0225	0.0152	0.1395	16725
genus.Ruminiclostridium9	rs2615052	3	158514940	T	G	0.287058	0.0577608	0.0120578	1.74829e-06	0.0085	0.0154	0.5812	16717
genus.Ruminiclostridium9	rs4680413	3	157852128	G	A	0.290651	-0.062071	0.0123354	4.99819e-07	-0.0223	0.0153	0.1446	16725
genus.Ruminiclostridium9	rs4680421	3	157934971	A	G	0.291612	-0.0621737	0.0123159	4.11219e-07	-0.0223	0.0153	0.1432	16725
genus.Ruminiclostridium9	rs4680425	3	158053316	C	T	0.294227	-0.0627197	0.0123206	3.25493e-07	-0.0213	0.0152	0.1618	16725
genus.Ruminiclostridium9	rs55875763	3	158345912	G	C	0.379868	-0.0545331	0.0112974	1.60268e-06	0.0158	0.0142	0.2656	16725
genus.Ruminiclostridium9	rs6082461	20	2210530	A	C	0.226726	0.0586425	0.0131004	4.86594e-06	0.0133	0.0169	0.4316	16650
genus.Ruminiclostridium9	rs62287861	3	158201458	A	G	0.335338	-0.0554129	0.011761	2.97276e-06	-0.0309	0.0147	0.03538	16725
genus.Ruminiclostridium9	rs62287884	3	158229160	A	G	0.341389	-0.0542613	0.0116362	3.49544e-06	-0.0284	0.0146	0.0519	16725
genus.Ruminiclostridium9	rs62289791	3	158334421	G	A	0.379767	-0.0529347	0.0112971	3.13444e-06	-0.0167	0.0142	0.2398	16725
genus.Ruminiclostridium9	rs6767494	3	158101447	A	G	0.295396	-0.0620891	0.0122846	4.61172e-07	-0.0213	0.0152	0.1612	16724
genus.Ruminiclostridium9	rs6800218	3	157875221	T	C	0.291161	-0.0624926	0.0122969	3.27406e-07	-0.0227	0.0153	0.1374	16724
genus.Ruminiclostridium9	rs6800853	3	158075488	A	G	0.294445	-0.0616252	0.0123222	6.17699e-07	-0.0216	0.0152	0.1563	16725
genus.Ruminiclostridium9	rs73164066	3	157828781	C	T	0.313992	-0.0604101	0.0120087	6.18376e-07	-0.0219	0.0151	0.1462	16709
genus.Ruminiclostridium9	rs73164102	3	157903423	A	G	0.291074	-0.062733	0.0123492	3.90808e-07	-0.0214	0.0153	0.1621	16721
genus.Ruminiclostridium9	rs73166358	3	157977793	T	C	0.288792	-0.0633969	0.0123691	2.87441e-07	-0.0232	0.0153	0.1292	16725
genus.Ruminiclostridium9	rs73170346	3	158085513	A	G	0.294379	-0.0611169	0.0123227	7.47843e-07	-0.0218	0.0152	0.1509	16725
genus.Ruminiclostridium9	rs73170375	3	158113822	C	A	0.294392	-0.0629622	0.0123389	3.53558e-07	-0.0219	0.0152	0.1501	16725
genus.Ruminiclostridium9	rs73172105	3	158144223	G	A	0.291313	-0.0635804	0.0124298	3.74532e-07	-0.0238	0.0152	0.1187	16725
genus.Ruminiclostridium9	rs73172114	3	158176191	G	A	0.244363	-0.063683	0.0130405	1.21386e-06	-0.019	0.0161	0.2376	16725
genus.Ruminiclostridium9	rs7628293	3	158323665	G	A	0.378823	-0.0540422	0.0112988	1.91095e-06	-0.0168	0.0142	0.2371	16725
genus.Ruminiclostridium9	rs7652970	3	158123891	A	G	0.293945	-0.0622109	0.0123915	5.70391e-07	-0.0217	0.0152	0.1541	16725
genus.Ruminiclostridium9	rs79990961	3	157917913	A	G	0.291225	-0.0632467	0.012352	3.19699e-07	-0.0221	0.0153	0.1488	16721
genus.Ruminiclostridium9	rs918449	19	34371198	A	G	0.0910136	-0.0950908	0.0197177	2.55994e-06	0.0504	0.027	0.06201	16725
genus.Ruminiclostridium9	rs9522712	13	90441578	T	C	0.153894	0.0699728	0.0154939	4.65962e-06	-0.0032	0.0196	0.869	16725
genus.RuminococcaceaeNK4A214group	rs11586410	1	157338888	G	A	0.13067	-0.0863422	0.0169937	3.66276e-07	0.0068	0.0226	0.7652	14822
genus.RuminococcaceaeNK4A214group	rs11704699	22	17770181	G	T	0.1068	-0.0899695	0.0184752	8.7111e-07	0.0105	0.0298	0.7257	15206
genus.RuminococcaceaeNK4A214group	rs12642039	4	159932022	T	C	0.358678	-0.0553003	0.0119397	3.43005e-06	-0.0004	0.0146	0.9799	15276
genus.RuminococcaceaeNK4A214group	rs12731	2	239087912	A	G	0.436161	-0.0527684	0.0115053	4.87237e-06	0.007	0.0144	0.6256	15288
genus.RuminococcaceaeNK4A214group	rs136761	22	49796014	G	A	0.404475	-0.0587521	0.0119155	8.15195e-07	0.0187	0.0146	0.2002	14822
genus.RuminococcaceaeNK4A214group	rs34576931	12	78373555	G	C	0.103056	-0.0873312	0.0194886	4.71641e-06	-0.0174	0.0231	0.4495	14678
genus.RuminococcaceaeNK4A214group	rs35559912	5	35288938	T	C	0.073479	-0.0925071	0.0203674	4.89023e-06	-0.0055	0.0269	0.8365	13976
genus.RuminococcaceaeNK4A214group	rs4814689	20	18030357	C	T	0.085107	-0.1083	0.0230708	4.5519e-06	-0.0101	0.0258	0.6944	14009
genus.RuminococcaceaeNK4A214group	rs5994253	22	17793012	A	G	0.161183	-0.0811302	0.0157621	2.35183e-07	0.0289	0.0231	0.2118	15288
genus.RuminococcaceaeNK4A214group	rs7573569	2	141897042	T	C	0.059021	0.107739	0.0233638	3.23139e-06	0.0241	0.0287	0.4007	14822
genus.RuminococcaceaeUCG002	rs10916131	1	227563126	C	T	0.156699	-0.069333	0.0146753	2.87497e-06	0.0317	0.0195	0.1048	17097
genus.RuminococcaceaeUCG002	rs10927423	1	14732458	C	A	0.158976	-0.0713617	0.0147712	8.49518e-07	0.0081	0.0196	0.681	17096
genus.RuminococcaceaeUCG002	rs11750293	5	123822114	G	T	0.276894	-0.0578304	0.0120512	1.76136e-06	0.0052	0.0159	0.7444	17094
genus.RuminococcaceaeUCG002	rs12434503	14	77489258	G	A	0.325793	0.0534331	0.0115278	4.34531e-06	-0.0036	0.0147	0.8082	17089
genus.RuminococcaceaeUCG002	rs12463378	19	54475808	A	G	0.382402	-0.0522061	0.0112086	2.95523e-06	0.0227	0.0149	0.1284	16994
genus.RuminococcaceaeUCG002	rs4836088	5	123833880	A	G	0.276748	-0.055533	0.0120594	4.73624e-06	0.0031	0.016	0.8437	17084
genus.RuminococcaceaeUCG002	rs55793120	12	47384118	T	C	0.053894	0.137396	0.027414	4.80674e-07	0.0895	0.0454	0.04863	11669
genus.RuminococcaceaeUCG002	rs7120052	11	86335459	A	C	0.18279	0.0624796	0.0135523	1.96895e-06	0.0111	0.0184	0.5465	17097
genus.RuminococcaceaeUCG002	rs7155595	14	77502546	C	A	0.314155	0.0569929	0.0116986	1.14931e-06	-0.0071	0.0148	0.6324	17084
genus.RuminococcaceaeUCG002	rs72874194	2	45178830	G	C	0.118179	-0.0770289	0.016725	3.46664e-06	0.0103	0.0225	0.6468	16651
genus.RuminococcaceaeUCG002	rs77564310	15	80713184	A	C	0.192293	-0.0713093	0.0140855	3.28614e-07	0.0183	0.0174	0.2916	17000
genus.RuminococcaceaeUCG003	rs10490280	2	37905976	C	T	0.235555	-0.0672094	0.0143309	4.15551e-06	0.0039	0.0167	0.8132	14004
genus.RuminococcaceaeUCG003	rs11243416	9	134416970	T	C	0.098477	-0.0925653	0.0191203	1.66882e-06	-0.0264	0.0237	0.2643	14004
genus.RuminococcaceaeUCG003	rs11613919	12	75496463	G	T	0.162438	0.0727604	0.0155716	1.62509e-06	-0.0181	0.0187	0.3327	14309
genus.RuminococcaceaeUCG003	rs16959793	15	35071718	A	C	0.276397	-0.062527	0.0131259	2.21709e-06	0.0177	0.0153	0.2492	14412
genus.RuminococcaceaeUCG003	rs1917270	7	51530201	T	C	0.054321	-0.153338	0.0314101	2.83069e-06	0.0445	0.0308	0.1484	7696
genus.RuminococcaceaeUCG003	rs3013089	1	13794594	G	A	0.395846	-0.0551473	0.0120346	4.38133e-06	0.0166	0.0142	0.2412	14408
genus.RuminococcaceaeUCG003	rs4452755	8	82026852	A	C	0.265327	-0.0634463	0.0134741	3.29335e-06	-0.0037	0.0157	0.8113	14406
genus.RuminococcaceaeUCG003	rs4532474	6	105781538	G	A	0.133296	0.0769231	0.017045	4.82127e-06	-0.012	0.0205	0.5597	14412
genus.RuminococcaceaeUCG003	rs646327	19	49209851	G	A	0.511031	0.0586696	0.0118369	7.8318e-07	0.0096	0.0143	0.5019	14406
genus.RuminococcaceaeUCG003	rs67401159	9	134267022	G	A	0.075845	-0.105522	0.0223321	3.96606e-06	0.037	0.0282	0.1902	13329
genus.RuminococcaceaeUCG003	rs6759615	2	205238716	A	G	0.076468	0.102523	0.0200204	7.86224e-07	0.0223	0.0271	0.4101	14410
genus.RuminococcaceaeUCG003	rs73341549	7	51541468	T	C	0.054107	-0.169857	0.0318768	1.50953e-07	0.0427	0.031	0.1689	6744
genus.RuminococcaceaeUCG003	rs76377264	8	82047876	G	A	0.28	-0.0610245	0.0132746	4.87221e-06	0.007	0.0154	0.649	14408
genus.RuminococcaceaeUCG004	rs10874691	1	103625284	A	C	0.094617	0.131914	0.0257231	2.95603e-07	-0.0059	0.0233	0.8002	8938
genus.RuminococcaceaeUCG004	rs11164623	1	103336473	T	G	0.084297	0.122035	0.0265259	3.4434e-06	0.0029	0.0248	0.9083	9020
genus.RuminococcaceaeUCG004	rs11164635	1	103373747	T	A	0.238838	0.0804897	0.017241	2.84505e-06	0.0144	0.0164	0.3817	9116
genus.RuminococcaceaeUCG004	rs12024454	1	103700555	C	T	0.096149	0.127602	0.0256911	6.90083e-07	-0.0092	0.0233	0.6933	8938
genus.RuminococcaceaeUCG004	rs12032687	1	103613093	A	G	0.094986	0.13192	0.0257	3.04929e-07	-0.0054	0.0233	0.8162	8938
genus.RuminococcaceaeUCG004	rs12047707	1	103644545	A	G	0.089037	0.13467	0.0262027	2.64371e-07	-0.0032	0.0243	0.8957	8938
genus.RuminococcaceaeUCG004	rs12125734	1	103732214	G	T	0.09562	0.133972	0.0257417	2.09428e-07	-0.0099	0.0235	0.6725	8938
genus.RuminococcaceaeUCG004	rs12129927	1	103414068	A	G	0.166552	0.0914791	0.0193753	2.6076e-06	0.0033	0.0183	0.8551	9115
genus.RuminococcaceaeUCG004	rs1358460	1	103711708	T	A	0.122849	0.129216	0.0254695	4.30123e-07	0.0095	0.0233	0.6855	9020
genus.RuminococcaceaeUCG004	rs35091045	1	103664821	C	T	0.095376	0.129268	0.0257193	5.03e-07	-0.0083	0.0233	0.7213	8938
genus.RuminococcaceaeUCG004	rs35483270	1	103679877	T	C	0.09544	0.124356	0.0257169	1.35969e-06	-0.0082	0.0233	0.7263	8938
genus.RuminococcaceaeUCG004	rs511258	3	169966722	G	A	0.270096	-0.0757474	0.0162475	4.52052e-06	-0.0361	0.0159	0.02321	9500
genus.RuminococcaceaeUCG004	rs6445659	3	54454539	G	A	0.281711	0.0785015	0.0158557	8.76446e-07	0.0182	0.0153	0.2333	9502
genus.RuminococcaceaeUCG004	rs6679803	1	103402995	A	G	0.23958	0.0787247	0.0172408	4.60545e-06	-0.012	0.0164	0.4648	9116
genus.RuminococcaceaeUCG004	rs6769553	3	54427795	A	G	0.289971	0.0849743	0.0157451	7.91068e-08	0.0177	0.0152	0.2449	9501
genus.RuminococcaceaeUCG004	rs7520435	1	103320183	T	G	0.115516	0.105806	0.0230782	3.15718e-06	-0.0153	0.0216	0.478	9116
genus.RuminococcaceaeUCG004	rs75388354	1	103278046	C	A	0.079809	0.128791	0.027858	4.15722e-06	0.0123	0.0253	0.6266	8801
genus.RuminococcaceaeUCG005	rs10873449	14	94630731	T	C	0.179993	0.0654843	0.0143973	4.11169e-06	-0.0127	0.0187	0.4981	16098
genus.RuminococcaceaeUCG005	rs10950694	7	18026604	T	C	0.437452	0.0577628	0.011412	4.298e-07	-0.0073	0.0141	0.6035	15821
genus.RuminococcaceaeUCG005	rs114279581	2	198122357	A	G	0.060238	-0.146604	0.0316034	3.21853e-06	-0.0103	0.0305	0.7362	8465
genus.RuminococcaceaeUCG005	rs12288512	11	27747671	A	G	0.195802	0.066635	0.0144356	3.10278e-06	-0.0099	0.0176	0.5718	15473
genus.RuminococcaceaeUCG005	rs12458218	18	22575871	T	C	0.174817	0.0677322	0.0144525	2.41027e-06	0.0027	0.0181	0.879	16099
genus.RuminococcaceaeUCG005	rs2893871	10	62662781	G	A	0.155495	-0.073644	0.015548	3.53845e-06	0.0108	0.0194	0.5787	16103
genus.RuminococcaceaeUCG005	rs34781347	20	16312851	G	A	0.053242	0.188685	0.0386484	6.04728e-07	-0.0016	0.0316	0.9599	6061
genus.RuminococcaceaeUCG005	rs35166120	8	3099727	C	G	0.180626	-0.0686153	0.0146252	3.75403e-06	-0.0108	0.0187	0.5625	16092
genus.RuminococcaceaeUCG005	rs7449320	5	154003091	C	A	0.225019	0.0599163	0.0130836	4.80776e-06	0.0062	0.0166	0.7094	16095
genus.RuminococcaceaeUCG005	rs7555878	1	187906034	A	G	0.28258	0.0586677	0.0125277	2.81022e-06	0.0084	0.016	0.598	16100
genus.RuminococcaceaeUCG009	rs12508214	4	7426937	C	T	0.38103	-0.0774649	0.0168937	4.75487e-06	0.0153	0.0149	0.3057	7511
genus.RuminococcaceaeUCG009	rs1550196	17	32786955	G	A	0.116189	0.130842	0.0262478	1.13288e-06	-0.0213	0.0247	0.3884	7389
genus.RuminococcaceaeUCG009	rs2058609	12	12970792	A	G	0.346413	0.0816464	0.017472	3.12485e-06	0.0037	0.0147	0.8005	7510
genus.RuminococcaceaeUCG009	rs2192926	2	75512668	A	G	0.230752	-0.089048	0.0192989	4.87746e-06	-0.0192	0.0162	0.2355	7511
genus.RuminococcaceaeUCG009	rs4079028	1	202299085	C	T	0.20145	0.0915623	0.019936	3.28244e-06	0.0657	0.0167	8.641e-05	7480
genus.RuminococcaceaeUCG009	rs4708333	6	78106701	T	G	0.308776	-0.084033	0.0174757	1.56246e-06	0.0026	0.0153	0.8656	7511
genus.RuminococcaceaeUCG009	rs61779334	1	39983022	G	C	0.087512	-0.138137	0.0292072	1.94241e-06	0.0308	0.0245	0.2079	6865
genus.RuminococcaceaeUCG009	rs8009993	14	39306809	G	C	0.117552	-0.135936	0.0244857	4.42176e-08	-0.0318	0.0242	0.1889	7389
genus.RuminococcaceaeUCG010	rs12597105	16	5233941	G	A	0.297942	0.0670855	0.0144415	4.873e-06	0.0056	0.0161	0.7263	12415
genus.RuminococcaceaeUCG010	rs2820282	6	104728618	A	C	0.478913	-0.0592304	0.0125917	2.85385e-06	0.0078	0.0145	0.5894	12865
genus.RuminococcaceaeUCG010	rs35506912	15	36607072	G	C	0.235361	-0.0693743	0.0147926	3.20918e-06	-0.0113	0.0176	0.523	12793
genus.RuminococcaceaeUCG010	rs682403	9	135968557	A	G	0.493193	-0.0588161	0.0124671	2.36537e-06	0.0061	0.0142	0.6671	12864
genus.RuminococcaceaeUCG010	rs6958419	7	16349864	C	T	0.470901	-0.0585718	0.0124994	2.84162e-06	-0.0277	0.0138	0.04492	12870
genus.RuminococcaceaeUCG011	rs12410988	1	179383811	T	C	0.30457	-0.118557	0.0249314	2.4956e-06	-0.0244	0.0149	0.1022	3632
genus.RuminococcaceaeUCG011	rs12525491	6	105056547	T	C	0.181011	-0.15475	0.0302573	2.74328e-07	-0.0025	0.0176	0.8859	3632
genus.RuminococcaceaeUCG011	rs12525814	6	104982602	G	A	0.191716	-0.140066	0.0295851	2.08722e-06	0.004	0.0172	0.8161	3632
genus.RuminococcaceaeUCG011	rs12636310	3	185469491	G	A	0.216907	0.132725	0.0282037	2.81235e-06	0.0066	0.0173	0.7019	3632
genus.RuminococcaceaeUCG011	rs12723027	1	179355250	A	G	0.301991	-0.118841	0.0249945	2.42918e-06	-0.031	0.0155	0.04514	3632
genus.RuminococcaceaeUCG011	rs12724320	1	179370499	C	T	0.305172	-0.120881	0.0249229	1.51986e-06	-0.0259	0.0149	0.08242	3632
genus.RuminococcaceaeUCG011	rs12724496	1	179417549	C	T	0.304512	-0.119779	0.0249332	1.94245e-06	-0.0252	0.0149	0.09152	3632
genus.RuminococcaceaeUCG011	rs1416041	6	105073676	A	C	0.13227	-0.182339	0.0339898	7.04419e-08	-0.0223	0.02	0.2633	3632
genus.RuminococcaceaeUCG011	rs2729556	7	111763988	C	T	0.532346	-0.109097	0.0233699	3.18679e-06	0.0328	0.0142	0.02069	3632
genus.RuminococcaceaeUCG011	rs4946639	6	105128534	C	T	0.23131	-0.125045	0.0272963	4.30768e-06	0.0101	0.0165	0.5409	3632
genus.RuminococcaceaeUCG011	rs60647205	6	105044060	T	C	0.181076	-0.15763	0.030262	1.58356e-07	-0.0008	0.0176	0.9658	3632
genus.RuminococcaceaeUCG011	rs79113084	12	29634919	C	T	0.15834	-0.152166	0.0317519	2.06123e-06	-0.0161	0.0198	0.4183	3610
genus.RuminococcaceaeUCG011	rs9322807	6	105016419	C	A	0.191118	-0.135731	0.0297173	4.73096e-06	0.0059	0.018	0.7425	3632
genus.RuminococcaceaeUCG011	rs9377652	6	104996948	T	G	0.191111	-0.142649	0.0296206	1.46801e-06	0.0051	0.0172	0.7669	3632
genus.RuminococcaceaeUCG011	rs9729514	1	219901055	A	G	0.0990686	0.184934	0.0394616	2.36769e-06	-0.0475	0.0247	0.05488	3632
genus.RuminococcaceaeUCG013	rs11581881	1	9361576	C	T	0.173239	0.0661211	0.0144736	4.72582e-06	-0.0236	0.02	0.2362	15730
genus.RuminococcaceaeUCG013	rs12189346	5	141395140	G	A	0.1516	0.0684961	0.014558	1.67955e-06	-0.0136	0.0199	0.4926	16470
genus.RuminococcaceaeUCG013	rs12485353	3	197049996	G	A	0.214049	-0.0607903	0.0130847	4.19379e-06	0.0145	0.0177	0.412	16771
genus.RuminococcaceaeUCG013	rs12781711	10	2219930	C	T	0.336545	-0.0656129	0.0117477	2.55301e-08	-0.0166	0.0148	0.2597	16772
genus.RuminococcaceaeUCG013	rs16918863	10	19780463	A	C	0.06473	0.111491	0.0240157	4.15503e-06	-0.0076	0.0287	0.7919	12643
genus.RuminococcaceaeUCG013	rs75088940	12	30245557	T	C	0.090345	-0.0942968	0.0200713	2.55399e-06	0.0174	0.0248	0.4842	15638
genus.RuminococcaceaeUCG013	rs76973485	3	9534657	G	T	0.050611	0.194976	0.0418213	3.3498e-06	-0.0148	0.0317	0.6413	5299
genus.RuminococcaceaeUCG014	rs10936708	3	101324374	G	C	0.390028	0.0570535	0.011971	2.05251e-06	0.0081	0.0141	0.564	14403
genus.RuminococcaceaeUCG014	rs10941294	5	36435597	C	T	0.069422	-0.122057	0.0260017	2.397e-06	-0.0605	0.0295	0.03984	12615
genus.RuminococcaceaeUCG014	rs115777838	5	26110626	T	C	0.050408	-0.18835	0.0386643	4.62331e-07	0.0132	0.033	0.689	5674
genus.RuminococcaceaeUCG014	rs12638134	3	101334609	T	G	0.390285	0.0582548	0.0119657	1.21144e-06	-0.0076	0.0141	0.5873	14403
genus.RuminococcaceaeUCG014	rs1476123	3	101313413	G	C	0.389736	0.0566355	0.0119738	2.43583e-06	0.009	0.0141	0.5207	14403
genus.RuminococcaceaeUCG014	rs72809222	2	57205854	T	C	0.257202	0.0671775	0.0139838	2.41191e-06	-0.0195	0.016	0.2246	13922
genus.RuminococcaceaeUCG014	rs995642	2	134854659	C	T	0.314711	0.060048	0.0126417	1.90222e-06	-0.0008	0.015	0.9559	14402
genus.Ruminococcus1	rs10838504	11	45702698	T	C	0.48183	0.0595621	0.0110535	7.85647e-08	-0.0041	0.0139	0.7679	16600
genus.Ruminococcus1	rs11783695	8	144596903	G	T	0.13497	-0.0734114	0.0161398	4.72679e-06	0.0183	0.0212	0.3901	16606
genus.Ruminococcus1	rs1348964	11	45663536	G	A	0.352645	-0.0556358	0.0115308	1.61268e-06	-0.0074	0.0146	0.6111	16606
genus.Ruminococcus1	rs4148899	11	45674266	C	T	0.492999	-0.061214	0.0110039	2.52753e-08	0	0.0138	0.9991	16607
genus.Ruminococcus1	rs6493760	15	55439182	C	T	0.395869	0.0535262	0.0115885	3.38363e-06	0.0073	0.0153	0.6335	16126
genus.Ruminococcus1	rs7117576	11	114023573	A	G	0.117836	0.0829505	0.0170891	6.47979e-07	-0.0095	0.024	0.691	16606
genus.Ruminococcus1	rs7583465	2	10533921	C	T	0.401657	0.0527654	0.0112619	2.55613e-06	0.0198	0.0141	0.1606	16588
genus.Ruminococcus2	rs12986628	2	238103439	C	T	0.242392	0.0665937	0.0140168	2.14202e-06	-0.0194	0.0184	0.2923	14714
genus.Ruminococcus2	rs2368224	2	182656416	T	G	0.034719	0.199648	0.0438453	3.6293e-06	0.0618	0.038	0.1037	3026
genus.Ruminococcus2	rs2997412	13	62067781	A	G	0.341385	-0.0568439	0.0122325	4.22116e-06	-0.0265	0.0151	0.07876	15336
genus.Ruminococcus2	rs58681734	9	137557890	A	G	0.143464	0.0723875	0.0160787	4.18175e-06	0.0011	0.0195	0.9567	15338
genus.Ruminococcus2	rs75140805	11	12148588	T	G	0.130701	0.0836825	0.0176445	3.95297e-06	0.0217	0.0277	0.4332	14249
genus.Ruminococcus2	rs7635831	3	173040924	G	A	0.285479	0.0618344	0.0129031	1.98054e-06	-0.0039	0.0192	0.8395	14924
genus.Ruminococcus2	rs78120384	3	106664363	A	G	0.050511	-0.192815	0.0392045	3.31185e-07	-0.0086	0.0337	0.7979	6082
genus..Ruminococcusgauvreauiigroup	rs10931481	2	191954852	G	A	0.335586	0.0610096	0.0130484	3.38211e-06	0.0112	0.0155	0.469	13382
genus..Ruminococcusgauvreauiigroup	rs1391597	12	61119266	C	T	0.403543	0.0590284	0.0124874	1.85964e-06	-0.013	0.0149	0.3831	13382
genus..Ruminococcusgauvreauiigroup	rs2047242	10	29201860	A	G	0.314894	-0.067603	0.0133738	2.46372e-07	0.0294	0.0152	0.0533	13369
genus..Ruminococcusgauvreauiigroup	rs289410	15	85563483	G	A	0.262074	-0.0654926	0.0139101	2.27464e-06	-0.0227	0.0159	0.1537	13380
genus..Ruminococcusgauvreauiigroup	rs6772337	3	112362188	A	G	0.385612	0.0610663	0.0126084	1.30655e-06	0.0159	0.0144	0.2711	13373
genus..Ruminococcusgauvreauiigroup	rs9870933	3	112372317	A	G	0.385751	0.0621643	0.0126072	8.4912e-07	0.0137	0.0143	0.3375	13382
genus..Ruminococcusgnavusgroup	rs10071259	5	18605141	C	A	0.183823	-0.114526	0.0226852	6.06027e-07	-0.0023	0.0178	0.8955	6401
genus..Ruminococcusgnavusgroup	rs12124711	1	115211407	C	T	0.298199	0.0890901	0.0196219	3.59178e-06	0.0064	0.0152	0.6751	6401
genus..Ruminococcusgnavusgroup	rs12136548	1	115168097	C	T	0.298239	0.0901946	0.0196476	3.09631e-06	0.0056	0.0151	0.7118	6401
genus..Ruminococcusgnavusgroup	rs12653275	5	18584049	A	G	0.184211	-0.108639	0.0228564	2.95944e-06	-0.0007	0.0178	0.9667	6327
genus..Ruminococcusgnavusgroup	rs12659207	5	18622572	G	C	0.183936	-0.109071	0.0228475	2.49288e-06	0.0033	0.0178	0.8514	6327
genus..Ruminococcusgnavusgroup	rs13163520	5	18662686	G	A	0.172399	-0.127377	0.0233883	5.61015e-08	-0.0052	0.0184	0.7757	6326
genus..Ruminococcusgnavusgroup	rs1472609	5	18736646	T	C	0.454837	-0.086975	0.017875	1.54805e-06	0.005	0.0141	0.7224	6399
genus..Ruminococcusgnavusgroup	rs2909242	8	129224680	C	A	0.372152	-0.0909965	0.018351	7.40957e-07	-0.0125	0.0149	0.402	6401
genus..Ruminococcusgnavusgroup	rs3124783	9	135838591	A	G	0.156753	-0.11599	0.0249099	2.6652e-06	0.0273	0.02	0.1729	6401
genus..Ruminococcusgnavusgroup	rs329899	5	18711322	C	T	0.447551	-0.0845979	0.0178481	2.53528e-06	0.0007	0.014	0.9594	6398
genus..Ruminococcusgnavusgroup	rs62167033	2	144700007	T	C	0.068568	0.185289	0.0396295	3.49529e-06	-0.0176	0.0305	0.5646	5194
genus..Ruminococcusgnavusgroup	rs62349877	5	18686194	T	C	0.180551	-0.113812	0.0230654	7.61853e-07	0	0.0185	0.9985	6328
genus..Ruminococcusgnavusgroup	rs6893333	5	18640112	G	C	0.178864	-0.121344	0.0231491	1.56083e-07	0.0022	0.018	0.9024	6327
genus..Ruminococcusgnavusgroup	rs934940	2	122096018	A	C	0.173198	-0.105045	0.0229588	2.73705e-06	-0.0069	0.019	0.7153	6309
genus..Ruminococcusgnavusgroup	rs9872758	3	66701616	T	C	0.486022	0.0849233	0.0176643	1.66029e-06	-0.0151	0.0146	0.3023	6398
genus..Ruminococcustorquesgroup	rs10904297	10	4639762	A	G	0.043541	-0.167804	0.0389812	2.68713e-06	0.0371	0.0384	0.3342	3143
genus..Ruminococcustorquesgroup	rs17118317	12	56520375	C	T	0.12376	0.0761244	0.0162972	2.228e-06	-0.0013	0.021	0.9522	17011
genus..Ruminococcustorquesgroup	rs2287922	19	49232226	A	G	0.519144	-0.0585446	0.0107108	4.89704e-08	0.0221	0.0144	0.1264	17679
genus..Ruminococcustorquesgroup	rs35866622	19	49218060	T	C	0.481676	-0.0612024	0.0109421	2.21337e-08	0.0114	0.0145	0.4322	17240
genus..Ruminococcustorquesgroup	rs4073731	11	132663147	T	C	0.163353	0.0651948	0.0142221	4.0525e-06	-0.0314	0.0197	0.1105	17793
genus..Ruminococcustorquesgroup	rs492602	19	49206417	G	A	0.498084	-0.0507222	0.010704	2.20992e-06	0.0098	0.0142	0.4904	17798
genus..Ruminococcustorquesgroup	rs773123	12	56494998	T	A	0.112911	0.0824005	0.0173862	1.58956e-06	-0.0025	0.0218	0.9085	17011
genus..Ruminococcustorquesgroup	rs8080469	17	14532347	G	A	0.48727	0.0490727	0.0107036	3.49522e-06	0.0243	0.0144	0.09187	17798
genus..Ruminococcustorquesgroup	rs838145	19	49248730	G	A	0.448842	-0.0575704	0.0111074	1.89621e-07	0.0081	0.0147	0.5814	17240
genus.Sellimonas	rs2016057	15	52105282	A	C	0.396213	-0.125878	0.0256153	1.02698e-06	-0.0186	0.0143	0.1926	3154
genus.Sellimonas	rs2124587	15	52034772	C	T	0.379041	-0.120711	0.0256783	3.21452e-06	-0.0169	0.0143	0.2373	3154
genus.Sellimonas	rs2187447	11	79332972	A	C	0.066534	0.243457	0.0527695	3.97806e-06	0.0206	0.0287	0.473	3028
genus.Sellimonas	rs2371572	2	213214174	A	C	0.529016	0.127349	0.0250862	4.46357e-07	-0.0285	0.0144	0.04725	3154
genus.Sellimonas	rs2470619	15	52174565	G	A	0.453559	0.117896	0.0251148	2.82594e-06	0.0273	0.0138	0.04874	3154
genus.Sellimonas	rs2570237	15	52128880	C	T	0.454483	0.117228	0.0251058	3.20577e-06	0.0257	0.0138	0.0627	3154
genus.Sellimonas	rs2606133	15	52045115	A	G	0.379618	-0.119208	0.0256802	4.24698e-06	-0.018	0.0143	0.2089	3154
genus.Sellimonas	rs2606147	15	52078812	A	G	0.379735	-0.123058	0.0256387	1.95652e-06	-0.0177	0.0143	0.2176	3154
genus.Sellimonas	rs56203279	7	111501524	T	C	0.312286	-0.124045	0.0269115	3.71999e-06	-0.0162	0.015	0.2808	3154
genus.Sellimonas	rs62016462	15	52485441	T	C	0.069416	0.233969	0.0484278	1.0895e-06	-0.0158	0.0279	0.5708	3153
genus.Sellimonas	rs6433790	2	180277875	C	T	0.237112	-0.13853	0.0301698	3.97593e-06	-0.0256	0.0178	0.151	3095
genus.Senegalimassilia	rs11787826	9	34332382	C	A	0.444374	0.081327	0.0171154	2.63466e-06	-0.0083	0.0139	0.5506	6923
[truncated: 209 more rows]

## Sheet: Supplementary Table 6
Supplementary Table 6. Sensitivity analysis for MR results at GWAS threshold of P < 5×10⁻⁶
Exposure	Q statistic	Q statistic P-value	Egger intercept	Egger intercept test P-value
phylum.Actinobacteria	99.03	<0.001	0.09	< 0.001
class.Actinobacteria	72.75	0.42	0.06	< 0.001
order.Bifidobacteriales	91.91	0.103	0.07	< 0.001
family.Bifidobacteriaceae	91.91	0.103	0.07	< 0.001
genus.Bifidobacterium	100.47	0.026	0.04	< 0.001
family.Streptococcaceae	20.7	0.999	-0.02	0.035
genus.Streptococcus	30.1	0.816	-0.03	0.005
family.Alcaligenaceae	26.27	0.504	-0.04	0.027
genus.Allisonella	7.1	0.791	0.07	0.166
genus.Ruminiclostridium6	8.47	0.583	0	0.809
genus.Ruminiclostridium9	18.7	0.96	0.06	0.029

## Sheet: Supplementary Table 7
Supplementary Table 7. MR-PRESSO results at GWAS threshold of P < 5×10⁻⁶
Exposure	MR analysis	Causal estimate	Standard deviation	t statistic	P-value	Global test RSSobs	Global test P-value
phylum.Actinobacteria	Raw	-0.428	0.06	-7.177	< 0.001	126.571	< 0.001
	Outlier-corrected	-	-	-	-	-	-
class.Actinobacteria	Raw	-0.512	0.034	-14.995	< 0.001	42.488	0.95
	Outlier-corrected	-	-	-	-	-	-
order.Bifidobacteriales	Raw	-0.363	0.034	-10.594	< 0.001	112.379	0.063
	Outlier-corrected	-	-	-	-	-	-
family.Alcaligenaceae	Raw	-0.163	0.044	-3.74	0.001	31.944	0.634
	Outlier-corrected	-	-	-	-	-	-
family.Bifidobacteriaceae	Raw	-0.363	0.034	-10.594	< 0.001	112.379	0.069
	Outlier-corrected	-	-	-	-	-	-
family.Streptococcaceae	Raw	0.21	0.025	8.343	< 0.001	21.941	0.999
	Outlier-corrected	-	-	-	-	-	-
genus.Allisonella	Raw	0.182	0.025	7.235	< 0.001	9.765	0.861
	Outlier-corrected	-	-	-	-	-	-
genus.Bifidobacterium	Raw	-0.331	0.035	-9.345	< 0.001	118.529	0.018
	Outlier-corrected	-	-	-	-	-	-
genus.Ruminiclostridium6	Raw	-0.276	0.066	-4.155	0.002	12.21	0.571
	Outlier-corrected	-	-	-	-	-	-
genus.Ruminiclostridium9	Raw	0.288	0.034	8.567	< 0.001	21.813	0.979
	Outlier-corrected	-	-	-	-	-	-
genus.Streptococcus	Raw	0.18	0.034	5.298	< 0.001	31.777	0.857
	Outlier-corrected	-	-	-	-	-	-

## Sheet: Supplementary Table 8
Supplementary Table 8. Overlap of instrumental variables across microbial taxa at GWAS threshold of P < 5×10⁻⁶
	phylum.Actinobacteria	class.Actinobacteria	order.Bifidobacteriales	family.Bifidobacteriaceae	genus.Bifidobacterium	family.Streptococcaceae	genus.Streptococcus	family.Alcaligenaceae	genus.Allisonella	genus.Ruminiclostridium6	genus.Ruminiclostridium9
phylum.Actinobacteria	60	44	42	42	40	0	0	0	0	0	0
class.Actinobacteria	44	72	55	55	52	0	0	0	0	0	0
order.Bifidobacteriales	42	55	77	77	58	0	0	0	0	0	0
family.Bifidobacteriaceae	42	55	77	77	58	0	0	0	0	0	0
genus.Bifidobacterium	40	52	58	58	76	0	0	0	0	0	0
family.Streptococcaceae	0	0	0	0	0	46	24	0	0	0	0
genus.Streptococcus	0	0	0	0	0	24	39	0	0	0	0
family.Alcaligenaceae	0	0	0	0	0	0	0	28	0	0	0
genus.Allisonella	0	0	0	0	0	0	0	0	12	0	0
genus.Ruminiclostridium6	0	0	0	0	0	0	0	0	0	11	0
genus.Ruminiclostridium9	0	0	0	0	0	0	0	0	0	0	32

## Sheet: Supplementary Table 9
Supplementary Table 9. Lead SNPs associated with significant gut microbial taxa identified in FUMA
No	GenomicLocus	uniqID	rsID	chr	pos	p	nIndSigSNPs	IndSigSNPs
phylum Actinobacteria, class Actinobacteria
1	1	2:135479980:G:T	rs6723108	2	135479980	1.02398e-08	1	rs6723108
2	1	2:136740900:C:T	rs687670	2	136740900	3.02007e-12	1	rs687670
order Bifidobacteriales, family Bifidobacteriaceae, genus Bifidobacterium
1	1	2:135705558:A:G	rs1979033	2	135705558	1.05295e-10	1	rs1979033
2	1	2:136740900:C:T	rs687670	2	136740900	2.49064e-17	1	rs687670
family Streptococcaceae, genus Streptococcus
1	1	12:100584014:C:T	rs11110281	12	100584014	1.40137e-08	1	rs11110281

## Sheet: Supplementary Table 10
Supplementary Table 10. List of genes mapped to lead SNPs of significant gut microbial taxa
ensg	symbol	chr	start	end	strand	type	entrezID	HUGO	pLI	ncRVIS	posMapSNPs	posMapMaxCADD	eqtlMapSNPs	eqtlMapminP	eqtlMapminQ	eqtlMapts	eqtlDirection	minGwasP	IndSigSNPs	GenomicLocus
phylum Actinobacteria, class Actinobacteria
ENSG00000142920	ADC	1	33546705	33586131	1	protein_coding	113451	ADC	0.00234311	-0.575222	0	0	1	1.7445e-08	0.00023263	eQTLGen_trans_eQTLs	NA	NA	rs687670;rs6723108	1
ENSG00000117016	RIMS3	1	41086351	41131329	-1	protein_coding	9783	RIMS3	0.00725111	-0.511564	0	0	2	7.3298e-10	2.03252e-05	eQTLGen_trans_eQTLs	-	4.86144e-08	rs687670;rs6723108	1
ENSG00000174059	CD34	1	208057594	208084747	-1	protein_coding	947	CD34	0.00344957	0.632375	0	0	1	2.4563e-07	0.00237541	eQTLGen_trans_eQTLs	-	4.86144e-08	rs687670	1
ENSG00000183780	SLC35F3	1	234040679	234460262	1	protein_coding	148641	SLC35F3	0.894523	-0.696998	0	0	2	4.084e-07	0.00363617	eQTLGen_trans_eQTLs	-	4.86144e-08	rs687670;rs6723108	1
ENSG00000119866	BCL11A	2	60678302	60780702	-1	protein_coding	53335	BCL11A	0.829	-2.0339	0	0	2	6.9334e-10	2.04123e-05	eQTLGen_trans_eQTLs	-	4.86144e-08	rs687670;rs6723108	1
ENSG00000152127	MGAT5	2	134877554	135212192	1	protein_coding	4249	MGAT5	0.999925	2.18875	43	16.67	52	3.40824e-12	8.03326e-13	DICE/T_CD4_naive_activated:DICE/T_CD8_naive_activated:eQTLGen_cis_eQTLs:BIOSQTL/BIOS_eQTL_geneLevel:CMC_SVA_cis:GTEx/v8/Whole_Blood:GTEx/v8/Lung:GTEx/v8/Testis:GTEx/v8/Thyroid:GTEx/v7/Skin_Sun_Exposed_Lower_leg:GTEx/v7/Testis:GTEx/v6/Skin_Sun_Exposed_Lower_leg:GTEx/v6/Testis	NA	NA	rs6723108	1
ENSG00000152128	TMEM163	2	135213330	135476570	-1	protein_coding	81615	TMEM163	0.0672625	0.397258	312	20.8	1220	2.161e-159	0	TIGER/Nom_Alonso_Pancreatic_islets:Nom_InsPIRE_Islets_Gene_eQTLs_Nominal_Pvalues:eQTLcatalogue/Alasoo_2018_ge_macrophage_naive:eQTLcatalogue/Fairfax_2014_IFN24:eQTLcatalogue/Fairfax_2014_LPS24:eQTLcatalogue/Fairfax_2014_LPS2:eQTLcatalogue/GEUVADIS_ge_LCL:eQTLcatalogue/HipSci_ge_iPSC:eQTLcatalogue/Nedelec_2016_ge_macrophage_Listeria:eQTLcatalogue/Quach_2016_ge_monocyte_IAV:eQTLcatalogue/Quach_2016…	-	1.02398e-08	rs6723108;rs687670	1
ENSG00000153086	ACMSD	2	135596117	135659604	1	protein_coding	130013	ACMSD	1.98872e-07	-0.263455	108	16.45	390	4.64592e-15	0	TIGER/Nom_Alonso_Pancreatic_islets:eQTLcatalogue/Quach_2016_ge_monocyte_LPS:eQTLcatalogue/Quach_2016_ge_monocyte_naive:eQTLcatalogue/Quach_2016_ge_monocyte_Pam3CSK4:eQTLcatalogue/Quach_2016_ge_monocyte_R848:DICE/T_CD4_naive:DICE/T_CD8_naive:DICE/T_CD4_TFH:DICE/T_CD4_TH2:DICE/T_CD4_memory_TREG:DICE/T_CD4_naive_TREG:eQTLGen_cis_eQTLs:BIOSQTL/BIOS_eQTL_geneLevel:GTEx/v8/Pancreas:GTEx/v8/Thyroid:GTEx…	NA	NA	rs6723108;rs687670	1
ENSG00000082258	CCNT2	2	135675805	135716912	1	protein_coding	905	CCNT2	0.498104	-1.29115	99	16.47	1195	5.58569999999998e-310	0	TIGER/Nom_Alonso_Pancreatic_islets:EyeGEx:eQTLcatalogue/BLUEPRINT_ge_T-cell:eQTLcatalogue/BrainSeq_ge_brain:eQTLcatalogue/Fairfax_2012_B-cell_CD19:eQTLcatalogue/Fairfax_2014_naive:eQTLcatalogue/GEUVADIS_ge_LCL:eQTLcatalogue/Kasela_2017_T-cell_CD4:eQTLcatalogue/Lepik_2017_ge_blood:eQTLcatalogue/Quach_2016_ge_monocyte_naive:eQTLcatalogue/Quach_2016_ge_monocyte_Pam3CSK4:eQTLcatalogue/Quach_2016_ge_m…	+	1.39974e-11	rs6723108;rs687670	1
ENSG00000176601	MAP3K19	2	135722061	135805038	-1	protein_coding	80122	MAP3K19	3.69885e-14	0.125206	200	18.47	817	1.32494e-45	1.16884e-37	EyeGEx:GTEx/v8/Testis:GTEx/v7/Testis:GTEx/v6/Testis	-	3.02007e-12	rs6723108;rs687670	1
ENSG00000115839	RAB3GAP1	2	135809835	135933964	1	protein_coding	22930	RAB3GAP1	3.66101e-05	-0.439175	106	21.6	907	5.4476e-114	0	eQTLcatalogue/CEDAR_T-cell_CD4:eQTLcatalogue/Fairfax_2012_B-cell_CD19:eQTLcatalogue/Kasela_2017_T-cell_CD4:eQTLcatalogue/Quach_2016_ge_monocyte_IAV:PsychENCODE_eQTLs:eQTLGen_cis_eQTLs:BIOSQTL/BIOS_eQTL_geneLevel:CMC_SVA_cis	-	3.02007e-12	rs687670;rs6723108	1
ENSG00000121988	ZRANB3	2	135894486	136288806	-1	protein_coding	84083	ZRANB3	7.4264e-15	-0.51065	442	21.6	1011	7.2001e-33	0	TIGER/Nom_Alonso_Pancreatic_islets:eQTLcatalogue/GENCORD_ge_fibroblast:eQTLcatalogue/GEUVADIS_ge_LCL:eQTLcatalogue/HipSci_ge_iPSC:eQTLcatalogue/Lepik_2017_ge_blood:eQTLcatalogue/TwinsUK_ge_LCL:DICE/T_CD8_naive_activated:eQTLGen_cis_eQTLs:BIOSQTL/BIOS_eQTL_geneLevel:GTEx/v8/Cells_EBV-transformed_lymphocytes:GTEx/v8/Whole_Blood:GTEx/v8/Artery_Tibial:GTEx/v8/Brain_Hippocampus:GTEx/v8/Breast_Mammary_…	-	3.02007e-12	rs687670;rs6723108	1
ENSG00000048991	R3HDM1	2	136289025	136482840	1	protein_coding	23518	R3HDM1	0.00602514	-0.983617	202	26	349	4.7259e-18	0	eQTLcatalogue/BLUEPRINT_ge_T-cell:PsychENCODE_eQTLs:eQTLGen_cis_eQTLs:GTEx/v8/Brain_Cerebellum:GTEx/v8/Muscle_Skeletal:GTEx/v7/Stomach	+	3.02007e-12	rs687670;rs6723108	1
ENSG00000144224	UBXN4	2	136499189	136542625	1	protein_coding	23190	UBXN4	0.974206	-0.658501	94	20.7	702	3.57109e-18	1.71993e-15	eQTLcatalogue/BLUEPRINT_ge_T-cell:eQTLcatalogue/Quach_2016_ge_monocyte_R848:eQTLcatalogue/TwinsUK_ge_LCL:PsychENCODE_eQTLs:DICE/T_CD4_TH1:GTEx/v8/Adipose_Subcutaneous:GTEx/v8/Artery_Tibial:GTEx/v8/Brain_Caudate_basal_ganglia:GTEx/v8/Brain_Cerebellar_Hemisphere:GTEx/v8/Brain_Spinal_cord_cervical_c-1:GTEx/v8/Muscle_Skeletal:GTEx/v8/Nerve_Tibial:GTEx/v8/Pancreas:GTEx/v8/Skin_Not_Sun_Exposed_Suprapub…	-	3.02007e-12	rs687670;rs6723108	1
ENSG00000115850	LCT	2	136545410	136594750	-1	protein_coding	3938	LCT	0.064255	0.129442	120	20.7	551	1.30452e-272	0	eQTLcatalogue/CEDAR_ileum:eQTLcatalogue/GENCORD_ge_T-cell:PsychENCODE_eQTLs:DICE/T_CD8_naive_activated:BIOSQTL/BIOS_eQTL_geneLevel	+	3.02007e-12	rs687670;rs6723108	1
ENSG00000076003	MCM6	2	136597196	136633996	-1	protein_coding	4175	MCM6	0.998482	0.155095	91	13.94	1490	3.27170000000001e-310	0	TIGER/Nom_Alonso_Pancreatic_islets:EyeGEx:eQTLcatalogue/BLUEPRINT_ge_monocyte:eQTLcatalogue/BrainSeq_ge_brain:eQTLcatalogue/CEDAR_neutrophil_CD15:eQTLcatalogue/Fairfax_2012_B-cell_CD19:eQTLcatalogue/Fairfax_2014_IFN24:eQTLcatalogue/Fairfax_2014_LPS24:eQTLcatalogue/Fairfax_2014_LPS2:eQTLcatalogue/Fairfax_2014_naive:eQTLcatalogue/Kasela_2017_T-cell_CD8:eQTLcatalogue/Lepik_2017_ge_blood:eQTLcatalogu…	+	3.02007e-12	rs687670;rs6723108	1
ENSG00000115866	DARS	2	136664247	136743670	-1	protein_coding	1615	DARS	0.000611999	0.123876	105	17.24	1241	3.27170000000001e-310	0	eQTLcatalogue/BLUEPRINT_ge_monocyte:eQTLcatalogue/BLUEPRINT_ge_T-cell:eQTLcatalogue/CEDAR_B-cell_CD19:eQTLcatalogue/CEDAR_neutrophil_CD15:eQTLcatalogue/CEDAR_platelet:eQTLcatalogue/CEDAR_T-cell_CD4:eQTLcatalogue/CEDAR_T-cell_CD8:eQTLcatalogue/Fairfax_2012_B-cell_CD19:eQTLcatalogue/Fairfax_2014_IFN24:eQTLcatalogue/Fairfax_2014_LPS24:eQTLcatalogue/Fairfax_2014_LPS2:eQTLcatalogue/Fairfax_2014_naive:…	+	3.02007e-12	rs687670;rs6723108	1
ENSG00000121966	CXCR4	2	136871919	136875735	-1	protein_coding	7852	CXCR4	0.427451	-0.284617	2	4.065	89	1.5235e-10	0	TIGER/Nom_Alonso_Pancreatic_islets:EyeGEx:eQTLGen_cis_eQTLs:GTEx/v8/Adipose_Subcutaneous:GTEx/v8/Adrenal_Gland:GTEx/v8/Heart_Left_Ventricle	NA	NA	rs687670	1
ENSG00000144229	THSD7B	2	137523115	138435287	1	protein_coding	80731	THSD7B	5.65285e-06	NA	0	0	24	2.85106e-06	1.88862e-12	GTEx/v8/Artery_Aorta:GTEx/v8/Esophagus_Muscularis:GTEx/v8/Muscle_Skeletal:GTEx/v8/Thyroid:GTEx/v7/Esophagus_Muscularis	NA	NA	rs687670	1
ENSG00000135916	ITM2C	2	231729354	231743963	1	protein_coding	81618	ITM2C	0.20853	-0.546813	0	0	4	8.3167e-24	0	eQTLGen_trans_eQTLs	-	4.86144e-08	rs6723108;rs687670	1
ENSG00000130147	SH3BP4	2	235860617	235964358	1	protein_coding	23677	SH3BP4	0.0809644	-0.44566	0	0	2	5.4697e-10	2.08073e-05	eQTLGen_trans_eQTLs	-	4.86144e-08	rs687670;rs6723108	1
ENSG00000239732	TLR9	3	52255096	52273183	-1	protein_coding	54106	TLR9	0.000525226	-0.298969	0	0	4	2.8819e-10	0	eQTLGen_trans_eQTLs	-	4.86144e-08	rs6723108;rs687670	1
ENSG00000163687	DNASE1L3	3	58177984	58200424	-1	protein_coding	1776	DNASE1L3	0.15549	0.151568	0	0	2	4.6043e-11	0	eQTLGen_trans_eQTLs	-	4.86144e-08	rs687670;rs6723108	1
ENSG00000154928	EPHB1	3	134316643	134979309	1	protein_coding	2047	EPHB1	0.998399	-0.207344	0	0	2	1.2828e-10	0	eQTLGen_trans_eQTLs	-	4.86144e-08	rs687670;rs6723108	1
ENSG00000090530	LEPREL1	3	189674517	189840226	-1	protein_coding	55214	LEPREL1	6.48634e-10	-0.801422	0	0	5	1.1111e-29	0	eQTLGen_trans_eQTLs	-	4.86144e-08	rs6723108;rs687670	1
ENSG00000152492	CCDC50	3	191046866	191116459	1	protein_coding	152137	CCDC50	9.33289e-06	0.107293	0	0	3	1.2497e-13	0	eQTLGen_trans_eQTLs	-	4.86144e-08	rs6723108;rs687670	1
ENSG00000255833	TIFAB	5	134779908	134788089	-1	protein_coding	497189	TIFAB	1.15428e-06	2.25724	0	0	2	1.6933e-14	0	eQTLGen_trans_eQTLs	-	4.86144e-08	rs687670;rs6723108	1
ENSG00000170476	MZB1	5	138723169	138725770	-1	protein_coding	51237	MZB1	0.00381145	-0.129029	0	0	1	2.2876e-06	0.0172452	eQTLGen_trans_eQTLs	-	4.86144e-08	rs687670	1
ENSG00000124507	PACSIN1	6	34433916	34503006	1	protein_coding	29993	PACSIN1	0.991339	-1.5939	0	0	4	7.6746e-36	0	eQTLGen_trans_eQTLs	-	4.86144e-08	rs6723108;rs687670	1
ENSG00000124780	KCNK17	6	39266777	39282329	-1	protein_coding	89822	KCNK17	3.39348e-06	-0.153162	0	0	2	1.1738e-11	0	eQTLGen_trans_eQTLs	-	4.86144e-08	rs687670;rs6723108	1
ENSG00000124813	RUNX2	6	45295894	45632086	1	protein_coding	860	RUNX2	0.995959	-1.67738	0	0	2	5.1951e-09	0.00012044	eQTLGen_trans_eQTLs	-	4.86144e-08	rs687670;rs6723108	1
ENSG00000106537	TSPAN13	7	16793160	16824161	1	protein_coding	27075	TSPAN13	0.609851	-0.0519861	0	0	2	1.8416e-09	5.64546e-05	eQTLGen_trans_eQTLs	-	4.86144e-08	rs687670;rs6723108	1
ENSG00000106078	COBL	7	51083909	51384515	-1	protein_coding	23242	COBL	0.982699	0.365152	0	0	2	5.903e-10	2.06569e-05	eQTLGen_trans_eQTLs	-	4.86144e-08	rs687670;rs6723108	1
ENSG00000168079	SCARA5	8	27727399	27850244	-1	protein_coding	286133	SCARA5	0.0669918	2.52169	0	0	2	5.6915e-07	0.00497012	eQTLGen_trans_eQTLs	-	4.86144e-08	rs687670;rs6723108	1
ENSG00000198467	TPM2	9	35681989	35691017	-1	protein_coding	7169	TPM2	4.59299e-05	NA	0	0	4	8.4832e-14	0	eQTLGen_trans_eQTLs	-	4.86144e-08	rs6723108;rs687670	1
ENSG00000148154	UGCG	9	114659046	114697649	1	protein_coding	7357	UGCG	0.982569	1.40646	0	0	3	1.7902e-13	0	eQTLGen_trans_eQTLs	-	4.86144e-08	rs687670;rs6723108	1
ENSG00000099250	NRP1	10	33466420	33625190	-1	protein_coding	8829	NRP1	0.996036	2.18431	0	0	2	2.917e-09	7.26085e-05	eQTLGen_trans_eQTLs	-	4.86144e-08	rs687670;rs6723108	1
ENSG00000107719	PALD1	10	72238577	72328205	1	protein_coding	27143	PALD1	0.000887741	1.64452	0	0	2	5.444e-09	0.000119986	eQTLGen_trans_eQTLs	-	4.86144e-08	rs687670;rs6723108	1
ENSG00000185507	IRF7	11	612553	615999	-1	protein_coding	3665	IRF7	3.31354e-07	-0.857856	0	0	2	1.181e-09	3.90625e-05	eQTLGen_trans_eQTLs	-	4.86144e-08	rs687670;rs6723108	1
ENSG00000070031	SCT	11	626431	627143	-1	protein_coding	6343	SCT	0.406651	NA	0	0	2	2.8502e-08	0.000383877	eQTLGen_trans_eQTLs	-	4.86144e-08	rs687670;rs6723108	1
ENSG00000069696	DRD4	11	637293	640706	1	protein_coding	1815	DRD4	7.58379e-06	NA	0	0	2	2.3263e-08	0.000317221	eQTLGen_trans_eQTLs	-	4.86144e-08	rs687670;rs6723108	1
ENSG00000130037	KCNA5	12	5153085	5155949	1	protein_coding	3741	KCNA5	0.000687392	-0.0221215	0	0	3	3.8776e-20	0	eQTLGen_trans_eQTLs	-	4.86144e-08	rs687670;rs6723108	1
ENSG00000186081	KRT5	12	52908359	52914471	-1	protein_coding	3852	KRT5	0.469328	0.626523	0	0	2	2.9628e-07	0.00278853	eQTLGen_trans_eQTLs	-	4.86144e-08	rs687670;rs6723108	1
ENSG00000123338	NCKAP1L	12	54891495	54937726	1	protein_coding	3071	NCKAP1L	0.99044	-0.787655	0	0	1	3.775e-06	0.0263039	eQTLGen_trans_eQTLs	NA	NA	rs6723108	1
ENSG00000235162	C12orf75	12	105629068	105789875	1	protein_coding	387882	C12orf75	NA	-0.0224105	0	0	2	1.6409e-07	0.00162711	eQTLGen_trans_eQTLs	-	4.86144e-08	rs687670;rs6723108	1
ENSG00000111249	CUX2	12	111471828	111788358	1	protein_coding	23316	CUX2	0.999656	-1.06059	0	0	3	1.9466e-09	5.62535e-05	eQTLGen_trans_eQTLs	-	4.86144e-08	rs6723108;rs687670	1
ENSG00000183087	GAS6	13	114523522	114567046	-1	protein_coding	2621	GAS6	0.333439	NA	0	0	2	1.6507e-12	0	eQTLGen_trans_eQTLs	-	4.86144e-08	rs687670;rs6723108	1
ENSG00000100433	KCNK10	14	88649113	88793251	-1	protein_coding	54207	KCNK10	0.00757969	-0.630128	0	0	2	2.2165e-07	0.00216802	eQTLGen_trans_eQTLs	-	4.86144e-08	rs687670;rs6723108	1
ENSG00000036530	CYP46A1	14	100150641	100193638	1	protein_coding	10858	CYP46A1	0.754693	NA	0	0	1	2.8546e-07	0.00272467	eQTLGen_trans_eQTLs	-	4.86144e-08	rs687670	1
ENSG00000198794	SCAMP5	15	75249560	75313837	1	protein_coding	192683	SCAMP5	0.345427	0.0285934	0	0	5	6.4032e-25	0	eQTLGen_trans_eQTLs	-	4.86144e-08	rs6723108;rs687670	1
ENSG00000136425	CIB2	15	78396948	78423886	-1	protein_coding	10518	CIB2	0.000468493	NA	0	0	1	1.199e-06	0.00955432	eQTLGen_trans_eQTLs	-	4.86144e-08	rs687670	1
ENSG00000070915	SLC12A3	16	56899119	56949762	1	protein_coding	6559	SLC12A3	5.54411e-18	1.05829	0	0	2	1.1958e-09	3.90396e-05	eQTLGen_trans_eQTLs	-	4.86144e-08	rs687670;rs6723108	1
ENSG00000140968	IRF8	16	85932409	85956215	1	protein_coding	3394	IRF8	0.92654	-0.298039	0	0	4	3.3067e-23	0	eQTLGen_trans_eQTLs	-	4.86144e-08	rs6723108;rs687670	1
ENSG00000103257	SLC7A5	16	87863629	87903094	-1	protein_coding	8140	SLC7A5	0.508497	1.79832	0	0	1	7.4225e-06	0.0454371	eQTLGen_trans_eQTLs	-	4.86144e-08	rs687670	1
ENSG00000108551	RASD1	17	17397751	17399709	-1	protein_coding	51655	RASD1	0.060716	NA	0	0	3	1.1664e-19	0	eQTLGen_trans_eQTLs	-	4.86144e-08	rs6723108;rs687670	1
ENSG00000136478	TEX2	17	62224587	62340661	-1	protein_coding	55852	TEX2	0.44098	-1.03795	0	0	2	4.6974e-08	0.000630694	eQTLGen_trans_eQTLs	-	4.86144e-08	rs687670;rs6723108	1
ENSG00000196628	TCF4	18	52889562	53332018	-1	protein_coding	6925	TCF4	0.999867	0.443466	0	0	2	1.6165e-13	0	eQTLGen_trans_eQTLs	-	4.86144e-08	rs687670;rs6723108	1
ENSG00000105251	SHD	19	4278598	4290721	1	protein_coding	56961	SHD	5.18497e-06	NA	0	0	5	7.162e-31	0	eQTLGen_trans_eQTLs	-	4.86144e-08	rs6723108;rs687670	1
ENSG00000105426	PTPRS	19	5158506	5340814	-1	protein_coding	5802	PTPRS	0.760915	1.80852	0	0	2	2.0141e-06	0.015527	eQTLGen_trans_eQTLs	-	4.86144e-08	rs687670	1
ENSG00000239961	LILRA4	19	54844456	54850421	-1	protein_coding	23547	LILRA4	2.41242e-12	0.800806	0	0	3	4.4005e-16	0	eQTLGen_trans_eQTLs	-	4.86144e-08	rs687670;rs6723108	1
ENSG00000167634	NLRP7	19	55434877	55477680	-1	protein_coding	199713	NLRP7	1.09578e-12	0.270096	0	0	2	1.2178e-07	0.00132962	eQTLGen_trans_eQTLs	-	4.86144e-08	rs687670;rs6723108	1
ENSG00000125869	LAMP5	20	9495005	9511171	1	protein_coding	24141	LAMP5	3.8365e-08	-0.365081	0	0	3	1.0774e-21	0	eQTLGen_trans_eQTLs	-	4.86144e-08	rs687670;rs6723108	1
ENSG00000101440	ASIP	20	32782375	32857150	1	protein_coding	434	ASIP	0.0696267	-0.267703	0	0	2	2.882e-13	0	eQTLGen_trans_eQTLs	-	4.86144e-08	rs687670;rs6723108	1
ENSG00000124225	PMEPA1	20	56223448	56286592	-1	protein_coding	56937	PMEPA1	0.416595	2.57911	0	0	1	7.8073e-06	0.0474699	eQTLGen_trans_eQTLs	-	4.86144e-08	rs687670	1
ENSG00000142192	APP	21	27252861	27543446	-1	protein_coding	351	APP	0.331711	-0.693121	0	0	1	2.3239e-06	0.0174131	eQTLGen_trans_eQTLs	NA	NA	rs687670	1
ENSG00000166265	CYYR1	21	27838528	27945603	-1	protein_coding	116159	CYYR1	0.0344266	2.0661	0	0	1	3.7823e-06	0.0263232	eQTLGen_trans_eQTLs	-	4.86144e-08	rs687670	1
ENSG00000102174	PHEX	23	22050559	22269427	1	protein_coding	5251	PHEX	0.999646	-0.487941	0	0	2	1.4516e-07	0.00155087	eQTLGen_trans_eQTLs	-	4.86144e-08	rs687670;rs6723108	1
order Bifidobacteriales, family Bifidobacteriaceae, genus Bifidobacterium
ENSG00000142920	ADC	1	33546705	33586131	1	protein_coding	113451	ADC	0.00234311	-0.575222	0	0	1	1.7445e-08	0.00023263	eQTLGen_trans_eQTLs	NA	NA	rs687670;rs1979033	1
ENSG00000117016	RIMS3	1	41086351	41131329	-1	protein_coding	9783	RIMS3	0.00725111	-0.511564	0	0	2	7.3298e-10	2.03252e-05	eQTLGen_trans_eQTLs	-	1.24158e-11	rs687670;rs1979033	1
ENSG00000174059	CD34	1	208057594	208084747	-1	protein_coding	947	CD34	0.00344957	0.632375	0	0	1	2.4563e-07	0.00237541	eQTLGen_trans_eQTLs	-	1.24158e-11	rs687670;rs1979033	1
ENSG00000183780	SLC35F3	1	234040679	234460262	1	protein_coding	148641	SLC35F3	0.894523	-0.696998	0	0	2	4.084e-07	0.00363617	eQTLGen_trans_eQTLs	-	1.24158e-11	rs687670;rs1979033	1
ENSG00000119866	BCL11A	2	60678302	60780702	-1	protein_coding	53335	BCL11A	0.829	-2.0339	0	0	2	6.9334e-10	2.04123e-05	eQTLGen_trans_eQTLs	-	1.24158e-11	rs687670;rs1979033	1
ENSG00000152127	MGAT5	2	134877554	135212192	1	protein_coding	4249	MGAT5	0.999925	2.18875	30	16.67	42	3.40824e-12	8.03326e-13	DICE/T_CD4_naive_activated:DICE/T_CD8_naive_activated:eQTLGen_cis_eQTLs:BIOSQTL/BIOS_eQTL_geneLevel:CMC_SVA_cis:GTEx/v8/Whole_Blood:GTEx/v8/Lung:GTEx/v8/Testis:GTEx/v8/Thyroid:GTEx/v7/Skin_Sun_Exposed_Lower_leg:GTEx/v7/Testis:GTEx/v6/Skin_Sun_Exposed_Lower_leg:GTEx/v6/Testis	NA	NA	rs1979033	1
ENSG00000152128	TMEM163	2	135213330	135476570	-1	protein_coding	81615	TMEM163	0.0672625	0.397258	294	19.05	1192	2.161e-159	0	TIGER/Nom_Alonso_Pancreatic_islets:Nom_InsPIRE_Islets_Gene_eQTLs_Nominal_Pvalues:eQTLcatalogue/Alasoo_2018_ge_macrophage_naive:eQTLcatalogue/Fairfax_2014_IFN24:eQTLcatalogue/Fairfax_2014_LPS24:eQTLcatalogue/Fairfax_2014_LPS2:eQTLcatalogue/GEUVADIS_ge_LCL:eQTLcatalogue/HipSci_ge_iPSC:eQTLcatalogue/Nedelec_2016_ge_macrophage_Listeria:eQTLcatalogue/Quach_2016_ge_monocyte_IAV:eQTLcatalogue/Quach_2016…	-	8.33091e-12	rs1979033;rs687670	1
ENSG00000153086	ACMSD	2	135596117	135659604	1	protein_coding	130013	ACMSD	1.98872e-07	-0.263455	108	16.45	389	4.64592e-15	0	TIGER/Nom_Alonso_Pancreatic_islets:eQTLcatalogue/Quach_2016_ge_monocyte_LPS:eQTLcatalogue/Quach_2016_ge_monocyte_naive:eQTLcatalogue/Quach_2016_ge_monocyte_Pam3CSK4:eQTLcatalogue/Quach_2016_ge_monocyte_R848:DICE/T_CD4_naive:DICE/T_CD8_naive:DICE/T_CD4_TFH:DICE/T_CD4_TH2:DICE/T_CD4_memory_TREG:DICE/T_CD4_naive_TREG:eQTLGen_cis_eQTLs:BIOSQTL/BIOS_eQTL_geneLevel:GTEx/v8/Pancreas:GTEx/v8/Thyroid:GTEx…	NA	NA	rs1979033;rs687670	1
ENSG00000082258	CCNT2	2	135675805	135716912	1	protein_coding	905	CCNT2	0.498104	-1.29115	99	16.47	1175	5.58569999999998e-310	0	TIGER/Nom_Alonso_Pancreatic_islets:EyeGEx:eQTLcatalogue/BLUEPRINT_ge_T-cell:eQTLcatalogue/BrainSeq_ge_brain:eQTLcatalogue/Fairfax_2012_B-cell_CD19:eQTLcatalogue/Fairfax_2014_naive:eQTLcatalogue/GEUVADIS_ge_LCL:eQTLcatalogue/Kasela_2017_T-cell_CD4:eQTLcatalogue/Lepik_2017_ge_blood:eQTLcatalogue/Quach_2016_ge_monocyte_naive:eQTLcatalogue/Quach_2016_ge_monocyte_Pam3CSK4:eQTLcatalogue/Quach_2016_ge_m…	+	3.13924e-16	rs1979033;rs687670	1
ENSG00000176601	MAP3K19	2	135722061	135805038	-1	protein_coding	80122	MAP3K19	3.69885e-14	0.125206	200	18.47	817	1.32494e-45	1.16884e-37	EyeGEx:GTEx/v8/Testis:GTEx/v7/Testis:GTEx/v6/Testis	-	2.49064e-17	rs1979033;rs687670	1
ENSG00000115839	RAB3GAP1	2	135809835	135933964	1	protein_coding	22930	RAB3GAP1	3.66101e-05	-0.439175	106	21.6	907	5.4476e-114	0	eQTLcatalogue/CEDAR_T-cell_CD4:eQTLcatalogue/Fairfax_2012_B-cell_CD19:eQTLcatalogue/Kasela_2017_T-cell_CD4:eQTLcatalogue/Quach_2016_ge_monocyte_IAV:PsychENCODE_eQTLs:eQTLGen_cis_eQTLs:BIOSQTL/BIOS_eQTL_geneLevel:CMC_SVA_cis	-	2.49064e-17	rs687670;rs1979033	1
ENSG00000121988	ZRANB3	2	135894486	136288806	-1	protein_coding	84083	ZRANB3	7.4264e-15	-0.51065	442	21.6	1011	7.2001e-33	0	TIGER/Nom_Alonso_Pancreatic_islets:eQTLcatalogue/GENCORD_ge_fibroblast:eQTLcatalogue/GEUVADIS_ge_LCL:eQTLcatalogue/HipSci_ge_iPSC:eQTLcatalogue/Lepik_2017_ge_blood:eQTLcatalogue/TwinsUK_ge_LCL:DICE/T_CD8_naive_activated:eQTLGen_cis_eQTLs:BIOSQTL/BIOS_eQTL_geneLevel:GTEx/v8/Cells_EBV-transformed_lymphocytes:GTEx/v8/Whole_Blood:GTEx/v8/Artery_Tibial:GTEx/v8/Brain_Hippocampus:GTEx/v8/Breast_Mammary_…	-	2.49064e-17	rs687670;rs1979033	1
ENSG00000048991	R3HDM1	2	136289025	136482840	1	protein_coding	23518	R3HDM1	0.00602514	-0.983617	202	26	349	4.7259e-18	0	eQTLcatalogue/BLUEPRINT_ge_T-cell:PsychENCODE_eQTLs:eQTLGen_cis_eQTLs:GTEx/v8/Brain_Cerebellum:GTEx/v8/Muscle_Skeletal:GTEx/v7/Stomach	-	2.49064e-17	rs687670;rs1979033	1
ENSG00000144224	UBXN4	2	136499189	136542625	1	protein_coding	23190	UBXN4	0.974206	-0.658501	94	20.7	702	3.57109e-18	1.71993e-15	eQTLcatalogue/BLUEPRINT_ge_T-cell:eQTLcatalogue/Quach_2016_ge_monocyte_R848:eQTLcatalogue/TwinsUK_ge_LCL:PsychENCODE_eQTLs:DICE/T_CD4_TH1:GTEx/v8/Adipose_Subcutaneous:GTEx/v8/Artery_Tibial:GTEx/v8/Brain_Caudate_basal_ganglia:GTEx/v8/Brain_Cerebellar_Hemisphere:GTEx/v8/Brain_Spinal_cord_cervical_c-1:GTEx/v8/Muscle_Skeletal:GTEx/v8/Nerve_Tibial:GTEx/v8/Pancreas:GTEx/v8/Skin_Not_Sun_Exposed_Suprapub…	-	2.49064e-17	rs687670;rs1979033	1
ENSG00000115850	LCT	2	136545410	136594750	-1	protein_coding	3938	LCT	0.064255	0.129442	120	20.7	551	1.30452e-272	0	eQTLcatalogue/CEDAR_ileum:eQTLcatalogue/GENCORD_ge_T-cell:PsychENCODE_eQTLs:DICE/T_CD8_naive_activated:BIOSQTL/BIOS_eQTL_geneLevel	+	2.49064e-17	rs687670;rs1979033	1
ENSG00000076003	MCM6	2	136597196	136633996	-1	protein_coding	4175	MCM6	0.998482	0.155095	91	13.94	1490	3.27170000000001e-310	0	TIGER/Nom_Alonso_Pancreatic_islets:EyeGEx:eQTLcatalogue/BLUEPRINT_ge_monocyte:eQTLcatalogue/BrainSeq_ge_brain:eQTLcatalogue/CEDAR_neutrophil_CD15:eQTLcatalogue/Fairfax_2012_B-cell_CD19:eQTLcatalogue/Fairfax_2014_IFN24:eQTLcatalogue/Fairfax_2014_LPS24:eQTLcatalogue/Fairfax_2014_LPS2:eQTLcatalogue/Fairfax_2014_naive:eQTLcatalogue/Kasela_2017_T-cell_CD8:eQTLcatalogue/Lepik_2017_ge_blood:eQTLcatalogu…	+	2.49064e-17	rs687670;rs1979033	1
ENSG00000115866	DARS	2	136664247	136743670	-1	protein_coding	1615	DARS	0.000611999	0.123876	105	17.24	1241	3.27170000000001e-310	0	eQTLcatalogue/BLUEPRINT_ge_monocyte:eQTLcatalogue/BLUEPRINT_ge_T-cell:eQTLcatalogue/CEDAR_B-cell_CD19:eQTLcatalogue/CEDAR_neutrophil_CD15:eQTLcatalogue/CEDAR_platelet:eQTLcatalogue/CEDAR_T-cell_CD4:eQTLcatalogue/CEDAR_T-cell_CD8:eQTLcatalogue/Fairfax_2012_B-cell_CD19:eQTLcatalogue/Fairfax_2014_IFN24:eQTLcatalogue/Fairfax_2014_LPS24:eQTLcatalogue/Fairfax_2014_LPS2:eQTLcatalogue/Fairfax_2014_naive:…	+	2.49064e-17	rs687670;rs1979033	1
ENSG00000121966	CXCR4	2	136871919	136875735	-1	protein_coding	7852	CXCR4	0.427451	-0.284617	2	4.065	89	1.5235e-10	0	TIGER/Nom_Alonso_Pancreatic_islets:EyeGEx:eQTLGen_cis_eQTLs:GTEx/v8/Adipose_Subcutaneous:GTEx/v8/Adrenal_Gland:GTEx/v8/Heart_Left_Ventricle	-	9.64234e-09	rs687670	1
ENSG00000144229	THSD7B	2	137523115	138435287	1	protein_coding	80731	THSD7B	5.65285e-06	NA	0	0	24	2.85106e-06	1.88862e-12	GTEx/v8/Artery_Aorta:GTEx/v8/Esophagus_Muscularis:GTEx/v8/Muscle_Skeletal:GTEx/v8/Thyroid:GTEx/v7/Esophagus_Muscularis	NA	NA	rs687670	1
ENSG00000135916	ITM2C	2	231729354	231743963	1	protein_coding	81618	ITM2C	0.20853	-0.546813	0	0	4	8.3167e-24	0	eQTLGen_trans_eQTLs	-	1.24158e-11	rs1979033;rs687670	1
ENSG00000130147	SH3BP4	2	235860617	235964358	1	protein_coding	23677	SH3BP4	0.0809644	-0.44566	0	0	2	5.4697e-10	2.08073e-05	eQTLGen_trans_eQTLs	-	1.24158e-11	rs687670;rs1979033	1
ENSG00000239732	TLR9	3	52255096	52273183	-1	protein_coding	54106	TLR9	0.000525226	-0.298969	0	0	4	2.8819e-10	0	eQTLGen_trans_eQTLs	-	1.24158e-11	rs1979033;rs687670	1
ENSG00000163687	DNASE1L3	3	58177984	58200424	-1	protein_coding	1776	DNASE1L3	0.15549	0.151568	0	0	2	4.6043e-11	0	eQTLGen_trans_eQTLs	-	1.24158e-11	rs687670;rs1979033	1
ENSG00000154928	EPHB1	3	134316643	134979309	1	protein_coding	2047	EPHB1	0.998399	-0.207344	0	0	2	1.2828e-10	0	eQTLGen_trans_eQTLs	-	1.24158e-11	rs687670;rs1979033	1
ENSG00000090530	LEPREL1	3	189674517	189840226	-1	protein_coding	55214	LEPREL1	6.48634e-10	-0.801422	0	0	5	1.1111e-29	0	eQTLGen_trans_eQTLs	-	1.24158e-11	rs1979033;rs687670	1
ENSG00000152492	CCDC50	3	191046866	191116459	1	protein_coding	152137	CCDC50	9.33289e-06	0.107293	0	0	3	1.2497e-13	0	eQTLGen_trans_eQTLs	-	1.24158e-11	rs1979033;rs687670	1
ENSG00000255833	TIFAB	5	134779908	134788089	-1	protein_coding	497189	TIFAB	1.15428e-06	2.25724	0	0	2	1.6933e-14	0	eQTLGen_trans_eQTLs	-	1.24158e-11	rs687670;rs1979033	1
ENSG00000170476	MZB1	5	138723169	138725770	-1	protein_coding	51237	MZB1	0.00381145	-0.129029	0	0	1	2.2876e-06	0.0172452	eQTLGen_trans_eQTLs	-	1.24158e-11	rs687670;rs1979033	1
ENSG00000124507	PACSIN1	6	34433916	34503006	1	protein_coding	29993	PACSIN1	0.991339	-1.5939	0	0	4	7.6746e-36	0	eQTLGen_trans_eQTLs	-	1.24158e-11	rs1979033;rs687670	1
ENSG00000124780	KCNK17	6	39266777	39282329	-1	protein_coding	89822	KCNK17	3.39348e-06	-0.153162	0	0	2	1.1738e-11	0	eQTLGen_trans_eQTLs	-	1.24158e-11	rs687670;rs1979033	1
ENSG00000124813	RUNX2	6	45295894	45632086	1	protein_coding	860	RUNX2	0.995959	-1.67738	0	0	2	5.1951e-09	0.00012044	eQTLGen_trans_eQTLs	-	1.24158e-11	rs687670;rs1979033	1
ENSG00000106537	TSPAN13	7	16793160	16824161	1	protein_coding	27075	TSPAN13	0.609851	-0.0519861	0	0	2	1.8416e-09	5.64546e-05	eQTLGen_trans_eQTLs	-	1.24158e-11	rs687670;rs1979033	1
ENSG00000106078	COBL	7	51083909	51384515	-1	protein_coding	23242	COBL	0.982699	0.365152	0	0	2	5.903e-10	2.06569e-05	eQTLGen_trans_eQTLs	-	1.24158e-11	rs687670;rs1979033	1
ENSG00000168079	SCARA5	8	27727399	27850244	-1	protein_coding	286133	SCARA5	0.0669918	2.52169	0	0	2	5.6915e-07	0.00497012	eQTLGen_trans_eQTLs	-	1.24158e-11	rs687670;rs1979033	1
ENSG00000198467	TPM2	9	35681989	35691017	-1	protein_coding	7169	TPM2	4.59299e-05	NA	0	0	4	8.4832e-14	0	eQTLGen_trans_eQTLs	-	1.24158e-11	rs1979033;rs687670	1
ENSG00000148154	UGCG	9	114659046	114697649	1	protein_coding	7357	UGCG	0.982569	1.40646	0	0	3	1.7902e-13	0	eQTLGen_trans_eQTLs	-	1.24158e-11	rs687670;rs1979033	1
ENSG00000099250	NRP1	10	33466420	33625190	-1	protein_coding	8829	NRP1	0.996036	2.18431	0	0	2	2.917e-09	7.26085e-05	eQTLGen_trans_eQTLs	-	1.24158e-11	rs687670;rs1979033	1
ENSG00000107719	PALD1	10	72238577	72328205	1	protein_coding	27143	PALD1	0.000887741	1.64452	0	0	2	5.444e-09	0.000119986	eQTLGen_trans_eQTLs	-	1.24158e-11	rs687670;rs1979033	1
ENSG00000185507	IRF7	11	612553	615999	-1	protein_coding	3665	IRF7	3.31354e-07	-0.857856	0	0	2	1.181e-09	3.90625e-05	eQTLGen_trans_eQTLs	-	1.24158e-11	rs687670;rs1979033	1
ENSG00000070031	SCT	11	626431	627143	-1	protein_coding	6343	SCT	0.406651	NA	0	0	2	2.8502e-08	0.000383877	eQTLGen_trans_eQTLs	-	1.24158e-11	rs687670;rs1979033	1
ENSG00000069696	DRD4	11	637293	640706	1	protein_coding	1815	DRD4	7.58379e-06	NA	0	0	2	2.3263e-08	0.000317221	eQTLGen_trans_eQTLs	-	1.24158e-11	rs687670;rs1979033	1
ENSG00000130037	KCNA5	12	5153085	5155949	1	protein_coding	3741	KCNA5	0.000687392	-0.0221215	0	0	3	3.8776e-20	0	eQTLGen_trans_eQTLs	-	1.24158e-11	rs687670;rs1979033	1
ENSG00000186081	KRT5	12	52908359	52914471	-1	protein_coding	3852	KRT5	0.469328	0.626523	0	0	2	2.9628e-07	0.00278853	eQTLGen_trans_eQTLs	-	1.24158e-11	rs687670;rs1979033	1
ENSG00000123338	NCKAP1L	12	54891495	54937726	1	protein_coding	3071	NCKAP1L	0.99044	-0.787655	0	0	1	3.775e-06	0.0263039	eQTLGen_trans_eQTLs	NA	NA	rs1979033	1
ENSG00000235162	C12orf75	12	105629068	105789875	1	protein_coding	387882	C12orf75	NA	-0.0224105	0	0	2	1.6409e-07	0.00162711	eQTLGen_trans_eQTLs	-	1.24158e-11	rs687670;rs1979033	1
ENSG00000111249	CUX2	12	111471828	111788358	1	protein_coding	23316	CUX2	0.999656	-1.06059	0	0	3	1.9466e-09	5.62535e-05	eQTLGen_trans_eQTLs	-	1.24158e-11	rs1979033;rs687670	1
ENSG00000183087	GAS6	13	114523522	114567046	-1	protein_coding	2621	GAS6	0.333439	NA	0	0	2	1.6507e-12	0	eQTLGen_trans_eQTLs	-	1.24158e-11	rs687670;rs1979033	1
ENSG00000100433	KCNK10	14	88649113	88793251	-1	protein_coding	54207	KCNK10	0.00757969	-0.630128	0	0	2	2.2165e-07	0.00216802	eQTLGen_trans_eQTLs	-	1.24158e-11	rs687670;rs1979033	1
ENSG00000036530	CYP46A1	14	100150641	100193638	1	protein_coding	10858	CYP46A1	0.754693	NA	0	0	1	2.8546e-07	0.00272467	eQTLGen_trans_eQTLs	-	1.24158e-11	rs687670;rs1979033	1
ENSG00000198794	SCAMP5	15	75249560	75313837	1	protein_coding	192683	SCAMP5	0.345427	0.0285934	0	0	5	6.4032e-25	0	eQTLGen_trans_eQTLs	-	1.24158e-11	rs1979033;rs687670	1
ENSG00000136425	CIB2	15	78396948	78423886	-1	protein_coding	10518	CIB2	0.000468493	NA	0	0	1	1.199e-06	0.00955432	eQTLGen_trans_eQTLs	-	1.24158e-11	rs687670;rs1979033	1
ENSG00000070915	SLC12A3	16	56899119	56949762	1	protein_coding	6559	SLC12A3	5.54411e-18	1.05829	0	0	2	1.1958e-09	3.90396e-05	eQTLGen_trans_eQTLs	-	1.24158e-11	rs687670;rs1979033	1
ENSG00000140968	IRF8	16	85932409	85956215	1	protein_coding	3394	IRF8	0.92654	-0.298039	0	0	4	3.3067e-23	0	eQTLGen_trans_eQTLs	-	1.24158e-11	rs1979033;rs687670	1
ENSG00000103257	SLC7A5	16	87863629	87903094	-1	protein_coding	8140	SLC7A5	0.508497	1.79832	0	0	1	7.4225e-06	0.0454371	eQTLGen_trans_eQTLs	-	1.24158e-11	rs687670;rs1979033	1
ENSG00000108551	RASD1	17	17397751	17399709	-1	protein_coding	51655	RASD1	0.060716	NA	0	0	3	1.1664e-19	0	eQTLGen_trans_eQTLs	-	1.24158e-11	rs1979033;rs687670	1
ENSG00000136478	TEX2	17	62224587	62340661	-1	protein_coding	55852	TEX2	0.44098	-1.03795	0	0	2	4.6974e-08	0.000630694	eQTLGen_trans_eQTLs	-	1.24158e-11	rs687670;rs1979033	1
ENSG00000196628	TCF4	18	52889562	53332018	-1	protein_coding	6925	TCF4	0.999867	0.443466	0	0	2	1.6165e-13	0	eQTLGen_trans_eQTLs	-	1.24158e-11	rs687670;rs1979033	1
ENSG00000105251	SHD	19	4278598	4290721	1	protein_coding	56961	SHD	5.18497e-06	NA	0	0	5	7.162e-31	0	eQTLGen_trans_eQTLs	-	1.24158e-11	rs1979033;rs687670	1
ENSG00000105426	PTPRS	19	5158506	5340814	-1	protein_coding	5802	PTPRS	0.760915	1.80852	0	0	2	2.0141e-06	0.015527	eQTLGen_trans_eQTLs	-	1.24158e-11	rs687670;rs1979033	1
ENSG00000239961	LILRA4	19	54844456	54850421	-1	protein_coding	23547	LILRA4	2.41242e-12	0.800806	0	0	3	4.4005e-16	0	eQTLGen_trans_eQTLs	-	1.24158e-11	rs687670;rs1979033	1
ENSG00000167634	NLRP7	19	55434877	55477680	-1	protein_coding	199713	NLRP7	1.09578e-12	0.270096	0	0	2	1.2178e-07	0.00132962	eQTLGen_trans_eQTLs	-	1.24158e-11	rs687670;rs1979033	1
ENSG00000125869	LAMP5	20	9495005	9511171	1	protein_coding	24141	LAMP5	3.8365e-08	-0.365081	0	0	3	1.0774e-21	0	eQTLGen_trans_eQTLs	-	1.24158e-11	rs687670;rs1979033	1
ENSG00000101440	ASIP	20	32782375	32857150	1	protein_coding	434	ASIP	0.0696267	-0.267703	0	0	2	2.882e-13	0	eQTLGen_trans_eQTLs	-	1.24158e-11	rs687670;rs1979033	1
ENSG00000124225	PMEPA1	20	56223448	56286592	-1	protein_coding	56937	PMEPA1	0.416595	2.57911	0	0	1	7.8073e-06	0.0474699	eQTLGen_trans_eQTLs	-	1.24158e-11	rs687670;rs1979033	1
ENSG00000142192	APP	21	27252861	27543446	-1	protein_coding	351	APP	0.331711	-0.693121	0	0	1	2.3239e-06	0.0174131	eQTLGen_trans_eQTLs	NA	NA	rs687670	1
ENSG00000166265	CYYR1	21	27838528	27945603	-1	protein_coding	116159	CYYR1	0.0344266	2.0661	0	0	1	3.7823e-06	0.0263232	eQTLGen_trans_eQTLs	-	1.24158e-11	rs687670;rs1979033	1
ENSG00000102174	PHEX	23	22050559	22269427	1	protein_coding	5251	PHEX	0.999646	-0.487941	0	0	2	1.4516e-07	0.00155087	eQTLGen_trans_eQTLs	-	1.24158e-11	rs687670;rs1979033	1
family Streptococcaceae, genus Streptococcus
ENSG00000185046	ANKS1B	12	99120235	100378432	-1	protein_coding	56899	ANKS1B	0.992772	NA	170	23.9	387	1.8736e-27	6.29271e-22	CMC_SVA_cis:CMC_NoSVA_cis:GTEx/v8/Colon_Sigmoid:GTEx/v8/Esophagus_Mucosa:GTEx/v8/Heart_Left_Ventricle:GTEx/v8/Lung:GTEx/v8/Muscle_Skeletal:GTEx/v8/Thyroid:GTEx/v7/Colon_Sigmoid:GTEx/v7/Esophagus_Mucosa:GTEx/v7/Thyroid:GTEx/v6/Thyroid	-	1.40137e-08	rs11110281	1
ENSG00000180219	FAM71C	12	100041531	100043824	1	protein_coding	196472	FAM71C	0.029998	0.660261	9	18.19	0	NA	NA	NA	NA	NA	rs11110281	1
ENSG00000111647	UHRF1BP1L	12	100422233	100536626	-1	protein_coding	23074	UHRF1BP1L	0.989378	NA	131	13.92	498	2.309e-233	0	TIGER/Nom_Alonso_Pancreatic_islets:EyeGEx:eQTLcatalogue/BLUEPRINT_ge_neutrophil:eQTLcatalogue/Fairfax_2014_naive:eQTLcatalogue/Lepik_2017_ge_blood:eQTLcatalogue/Quach_2016_ge_monocyte_IAV:eQTLcatalogue/Quach_2016_ge_monocyte_R848:eQTLcatalogue/TwinsUK_ge_blood:eQTLcatalogue/TwinsUK_ge_fat:PsychENCODE_eQTLs:eQTLGen_cis_eQTLs:BIOSQTL/BIOS_eQTL_geneLevel:GTEx/v8/Adipose_Subcutaneous:GTEx/v8/Adipose_…	+	1.40137e-08	rs11110281	1
ENSG00000075089	ACTR6	12	100592900	100635643	1	protein_coding	64431	ACTR6	0.00468594	-0.676806	55	14.64	29	2.66754e-13	1.33377e-09	eQTLcatalogue/BLUEPRINT_ge_monocyte:eQTLcatalogue/BLUEPRINT_ge_T-cell:eQTLcatalogue/Quach_2016_ge_monocyte_IAV:eQTLcatalogue/Quach_2016_ge_monocyte_LPS:eQTLcatalogue/Quach_2016_ge_monocyte_naive:eQTLcatalogue/Quach_2016_ge_monocyte_Pam3CSK4:eQTLcatalogue/Quach_2016_ge_monocyte_R848:PsychENCODE_eQTLs:GTEx/v8/Adipose_Subcutaneous:GTEx/v8/Cells_Cultured_fibroblasts:GTEx/v7/Adipose_Subcutaneous:GTEx/…	NA	1.40137e-08	rs11110281	1
ENSG00000166153	DEPDC4	12	100597447	100660857	-1	protein_coding	120863	DEPDC4	4.10418e-09	-0.2532	61	14.64	13	3.34233e-05	0.0162811	EyeGEx	NA	3.83988e-08	rs11110281	1
ENSG00000136021	SCYL2	12	100660918	100735502	1	protein_coding	55681	SCYL2	0.931829	-0.994507	72	13.74	74	1.59623e-08	3.48827e-05	eQTLcatalogue/TwinsUK_ge_fat:CMC_SVA_cis:GTEx/v8/Adipose_Subcutaneous:GTEx/v8/Nerve_Tibial:GTEx/v8/Cells_Cultured_fibroblasts:GTEx/v8/Skin_Sun_Exposed_Lower_leg:GTEx/v7/Cells_Transformed_fibroblasts:GTEx/v6/Cells_Transformed_fibroblasts	NA	NA	rs11110281	1
ENSG00000179520	SLC17A8	12	100750857	100815837	1	protein_coding	246213	SLC17A8	0.0449263	-0.242019	16	7.2	8	9.00969e-06	0.049	DICE/NK	NA	NA	rs11110281	1
ENSG00000012504	NR1H4	12	100867486	100958191	1	protein_coding	9971	NR1H4	0.161697	-0.135947	4	5.592	0	NA	NA	NA	NA	NA	rs11110281	1
ENSG00000139354	GAS2L3	12	100967461	101022064	1	protein_coding	283431	GAS2L3	0.000258593	-0.145697	4	14.76	7	2.6308e-05	2.00972e-08	GTEx/v7/Adipose_Subcutaneous	NA	NA	rs11110281	1
ENSG00000151572	ANO4	12	101111304	101522419	1	protein_coding	121601	ANO4	0.844045	-0.18149	1	2.089	0	NA	NA	NA	NA	NA	rs11110281	1
ensg , ENSG ID symbol , Gene Symbol chr , Chromosome start , Starting position of the gene end , Ending position of the gene strand , Strand of the gene type , Gene biotype from Ensembl entrezID , Entrez ID (if available) HUGO , HUGO (HGNC) gene symbol pLI , pLI score from the ExAC database, The probability of being loss-of-function intolerant. The higher the score, the more intolerant to loss-of…

[truncated: 1 more sheets: Supplementary Table 11]
